# Supplementary material for: Morphofunctional characteristics of flight-related traits in deltamethrin-resistant and susceptible Triatoma infestans (Klug, 1834) of the Argentinean Chaco
Source: Parasit Vectors. 2025 Mar 6;18:92. doi: 10.1186/s13071-025-06678-2 (PMC11883966; doi:10.1186/s13071-025-06678-2)
Supplement: Supplementary file 1 — Additional file 1. Raw coordinates of the landmark and semilandmark configuration for flight-related traits: forewing, membranous portion of the forewing, stiff portion of the forewing, and head [file 13071_2025_6678_MOESM1_ESM.xlsx]

## Sheet: Forewing
Id	Sex	Toxicological group	RawCoord1	RawCoord2	RawCoord3	RawCoord4	RawCoord5	RawCoord6	RawCoord7	RawCoord8	RawCoord9	RawCoord10	RawCoord11	RawCoord12	RawCoord13	RawCoord14	RawCoord15	RawCoord16	RawCoord17	RawCoord18	RawCoord19	RawCoord20
at_ri_16n542	F	S	5.87516	8.36962	6.21132	8.56062	5.34036	8.77072	6.685	8.8433	6.74994	9.04576	7.51012	9.27878	8.9006	8.4995	8.11368	7.95324	5.9019	8.20918	5.87516	8.01054
at_ri_16n543	F	S	6.93988	8.36374	7.28707	8.51978	6.47566	8.85917	7.84881	8.77725	7.88392	8.92939	8.71874	9.09323	9.97486	8.09067	9.08933	7.73958	6.99839	8.23111	6.87356	8.02046
at_ri_16n544	F	S	7.21706	7.52776	7.53563	7.72048	6.7333	7.89353	8.00366	7.99579	8.03512	8.15704	8.7116	8.43235	10.0724	7.71261	9.44313	7.22099	7.29178	7.40191	7.21706	7.20526
at_ri_16n545	F	S	6.92342	7.7303	7.30522	7.93498	6.47078	8.10422	7.81296	8.2223	7.86413	8.39942	8.6159	8.6592	10.1195	7.88774	9.32045	7.39181	7.06118	7.59254	6.92736	7.39968
at_ri_16n546	F	S	7.16797	8.06934	7.54257	8.26053	6.71534	8.42832	8.04983	8.61952	8.07324	8.79901	8.80681	9.12288	10.2623	8.45563	9.50917	7.84302	7.32796	7.90935	7.23041	7.71425
at_ri_16n547	F	S	7.67083	7.78939	8.07789	7.97118	7.29539	8.2083	8.65093	8.23992	8.72997	8.398	9.51642	8.6035	10.9747	7.76173	10.0816	7.24006	7.82496	7.6076	7.6985	7.41395
at_ri_16n548	F	S	7.49945	6.7882	7.816	7.03049	7.0344	7.12038	8.31622	7.35876	8.34749	7.54635	9.12909	7.8668	10.6454	7.18681	9.78563	6.58889	7.62451	6.67096	7.5698	6.42866
at_ri_16n549	F	S	6.83572	9.16958	7.18718	9.42231	6.22362	9.50919	7.68475	9.73034	7.73214	9.93568	8.41137	10.2279	9.80932	9.57238	9.22881	9.06296	6.94629	9.0669	6.91075	8.86551
at_ri_16n550	F	S	6.92689	7.80332	7.29976	8.00705	6.4387	8.19925	7.85714	8.29535	7.89558	8.47986	8.60672	8.69897	10.0021	7.92633	9.23329	7.43814	7.03452	7.66878	6.96148	7.45736
at_ri_16n551	F	S	8.57762	8.04424	8.97667	8.22203	8.04819	8.4828	9.52586	8.49465	9.61673	8.71986	10.4069	8.91346	11.9597	8.12721	11.2208	7.63728	8.72776	7.89805	8.64084	7.63728
at_ri_16n552	F	S	7.27818	8.91033	7.71342	9.08362	6.88324	9.31736	8.24538	9.34154	8.3018	9.50274	9.03123	9.72036	10.3652	8.866	9.58737	8.41867	7.35475	8.74913	7.27818	8.52748
at_ri_16n587	F	S	7.81308	8.44668	8.22096	8.75556	7.29828	8.7714	8.77536	9.12384	8.8308	9.35748	9.49608	9.6822	11.1157	9.10404	10.4346	8.45064	7.92	8.3358	7.94772	8.11404
at_ri_16n588	F	S	8.10011	8.36537	8.50789	8.58311	7.66066	8.78898	9.09778	8.93942	9.14529	9.13341	9.91334	9.40658	11.2871	8.60687	10.4834	8.04469	8.23076	8.20305	8.1595	7.94571
at_ri_16n589	F	S	7.69465	7.25642	8.10524	7.44593	7.27222	7.6986	8.64612	7.72229	8.71718	7.9039	9.4831	8.0934	10.8886	7.19326	10.0437	6.66817	7.80914	7.12219	7.6986	6.87742
at_ri_16n590	F	S	8.538	8.60758	8.9473	8.83269	8.10823	9.0046	9.52032	9.1233	9.56534	9.29111	10.3348	9.57762	11.6814	8.75083	10.9651	8.25149	8.66079	8.48479	8.60758	8.23102
at_ri_16n591	F	S	7.58998	7.7124	8.01252	7.92564	7.25036	8.16653	8.54169	8.21787	8.59697	8.40347	9.41442	8.66016	10.8834	7.84271	10.1805	7.35304	7.68081	7.56628	7.62157	7.32934
at_ri_16n592	F	S	7.41892	8.06882	7.84566	8.27239	7.00394	8.48381	8.36244	8.5347	8.37027	8.6639	9.18068	8.91054	10.6331	7.99052	9.80707	7.55204	7.52463	7.95137	7.45416	7.68906
at_ri_16n594	F	S	8.35679	8.56288	8.78109	8.74068	8.05371	9.02355	9.37512	8.99931	9.41553	9.16095	10.2843	9.39532	11.6219	8.47398	10.7935	7.9931	8.45377	8.43357	8.43357	8.14666
at_ri_17e1162	F	S	7.3359	7.66409	7.722	7.88416	6.84555	8.07721	8.25868	8.16215	8.28957	8.33976	9.07335	8.57914	10.5251	7.81466	9.76447	7.28957	7.42856	7.54053	7.42084	7.28957
at_ri_17e1163	F	S	6.76419	8.0849	7.16785	8.32396	6.20378	8.4572	7.62246	8.57477	7.63813	8.72761	8.40234	9.00978	9.80534	8.30436	9.0137	7.76354	6.88568	7.95557	6.85433	7.70867
at_ri_17e1165	F	S	7.5456	8.08401	7.91895	8.28444	7.05435	8.44557	8.42592	8.53989	8.46915	8.70888	9.14511	8.95647	10.5088	8.27265	9.81321	7.81677	7.69494	7.95039	7.62027	7.73817
at_ri_17e1166	F	S	8.68909	8.31817	9.11526	8.54309	8.32606	8.66936	9.6164	8.85877	9.64402	9.03239	10.3425	9.34018	11.7828	8.67331	11.0606	8.0893	8.87455	8.15244	8.82326	7.93146
at_ri_17e1168	F	S	7.22518	8.22365	7.62614	8.45951	6.85566	8.59317	8.07034	8.78185	8.10179	8.95875	8.84475	9.27716	10.3307	8.60103	9.63095	8.0389	7.37849	8.10179	7.29594	7.85021
at_ri_17e1169	F	S	7.21075	7.88381	7.59254	8.03731	6.78566	8.31283	8.17507	8.26954	8.2105	8.43878	9.00163	8.62771	10.2612	7.70275	9.49363	7.27766	7.3249	7.72637	7.24224	7.48627
at_ri_17e1170	F	S	7.24109	7.96202	7.62744	8.18108	6.79101	8.3643	8.16913	8.44396	8.22091	8.6232	9.12107	8.91395	10.4793	8.07354	9.66674	7.5916	7.35262	7.81066	7.32872	7.57567
at_ri_17e1171	F	S	8.98156	8.76073	9.40313	8.92133	8.62021	9.21844	9.9572	9.17427	10.0014	9.34291	10.8044	9.5557	12.2016	8.57203	11.519	8.21469	9.0739	8.5921	9.00163	8.35521
at_ri_17e1172	F	S	7.40475	8.83972	7.82097	9.08945	6.84979	9.22819	8.3799	9.39072	8.39575	9.57306	9.13702	9.87432	10.6473	9.11324	9.87036	8.55828	7.5316	8.68909	7.488	8.44728
at_ri_17e1173	F	S	8.47242	9.22045	8.90549	9.46455	8.00786	9.60628	9.40156	9.75589	9.38187	9.92124	10.1653	10.2441	11.6299	9.49211	10.9094	8.95668	8.59053	9.07872	8.53542	8.85825
at_ri_17e1269a	F	S	7.86613	9.00786	8.33857	9.15353	7.50786	9.4488	8.85825	9.35431	8.91337	9.51573	9.77557	9.6614	10.9921	8.71652	10.122	8.33463	7.99211	8.85038	7.874	8.64171
at_ri_17e1269b	F	S	7.65245	8.31064	8.01327	8.47717	7.1489	8.70714	8.59215	8.80626	8.61594	8.94504	9.40894	9.22655	10.7888	8.50493	9.98387	7.90224	7.7714	8.15997	7.67227	7.98154
at_ri_17e1269c	F	S	7.324	8.024	7.76	8.248	6.808	8.46	8.28	8.58	8.348	8.756	9.128	9.088	10.708	8.316	9.928	7.724	7.416	7.952	7.352	7.644
at_ri_17e1269d	F	S	7.93613	7.55366	8.41421	7.72099	7.60147	8.01581	8.99189	7.95206	9.05165	8.09947	9.89626	8.31859	11.3185	7.36642	10.5138	6.89232	8.10346	7.38235	7.99589	7.16323
at_ri_17e1485	F	S	7.94787	8.72423	8.30468	8.98693	7.45382	9.08104	8.7752	9.33198	8.81833	9.53979	9.57508	9.88876	10.9906	9.30061	10.2338	8.68109	8.08118	8.6066	8.06942	8.37526
at_ri_17e1486	F	S	6.99219	7.29756	7.3602	7.52072	6.51847	7.68515	7.88481	7.82217	7.9357	7.99052	8.70304	8.24108	10.1673	7.50505	9.38817	6.98044	7.08615	7.17619	7.05875	6.92563
AV_s_f0_103	F	S	7.87403	9.31381	8.27314	9.48539	7.35556	9.75768	8.8028	9.72784	8.86994	9.88823	9.59729	10.0934	10.9662	9.14969	10.2351	8.74685	8.00831	9.12358	7.88149	8.92216
AV_s_f0_105	F	S	8.37837	8.52289	8.78069	8.60492	8.0698	8.89787	9.42908	8.76506	9.48377	8.91349	10.2142	9.02677	11.4524	8.05027	10.6165	7.71435	8.51117	8.30416	8.43305	8.0698
AV_s_f0_111	F	S	7.84987	9.08237	8.18424	9.28066	7.32499	9.5567	8.79077	9.51005	8.86075	9.66557	9.69278	9.84442	10.9914	8.86464	10.2565	8.49139	7.92763	8.95018	7.81877	8.67802
AV_s_f0_112	F	S	7.75289	8.22779	8.1081	8.42084	7.3166	8.61389	8.6332	8.74903	8.65636	8.89188	9.40926	9.1776	10.8649	8.42856	10.1197	7.91891	7.89961	8.08107	7.85327	7.83011
AV_s_f0_214	F	S	6.81461	8.03435	7.15174	8.25784	6.39414	8.41315	7.71237	8.61012	7.71994	8.75786	8.398	9.03817	9.8791	8.32224	9.12529	7.72752	6.91689	7.8904	6.89037	7.65555
AV_s_f0_215	F	S	7.70137	8.51225	8.09336	8.71208	7.2748	8.90807	8.56989	8.98878	8.67365	9.18477	9.37692	9.41535	10.7566	8.65059	9.95721	8.1779	7.80513	8.3739	7.75902	8.13179
AV_s_f0_217	F	S	7.51275	8.41763	7.86254	8.66096	6.95766	8.80163	8.37961	8.96512	8.40242	9.17803	9.10959	9.43656	10.4897	8.737	9.82437	8.1667	7.58879	8.29977	7.54697	8.03743
AV_s_f0_218	F	S	7.04439	8.73443	7.45922	8.9188	6.56811	9.11853	7.94319	9.17231	8.03153	9.32211	8.75364	9.57945	10.171	8.78821	9.30674	8.31577	7.13274	8.60384	7.07128	8.35033
AV_s_f0_221	F	S	6.60278	8.27998	7.04575	8.45792	6.25447	8.71537	7.61743	8.68887	7.67044	8.8441	8.42385	9.01825	9.7073	8.10961	9.02204	7.71208	6.69365	8.12476	6.62171	7.87488
AV_s_f0_223	F	S	8.0481	8.71588	8.42638	8.94362	7.60806	9.10188	8.94362	9.25628	8.97836	9.43384	9.70404	9.76966	11.1631	9.14048	10.4104	8.54604	8.17934	8.58078	8.10214	8.32988
AV_s_f0_224	F	S	7.10539	8.34559	7.54042	8.53639	6.60931	8.74627	8.04413	8.79206	8.11282	8.95997	8.84167	9.18893	10.2078	8.36849	9.4675	7.88004	7.17026	8.22348	7.11684	7.96018
AV_s_f0_225	F	S	6.07051	7.03492	6.47795	7.21434	5.52476	7.43862	6.95268	7.476	7.03118	7.62178	7.6629	7.86101	9.0011	7.09846	8.17127	6.61626	6.16396	6.90409	6.09294	6.67607
AV_s_f0_226	F	S	6.47478	7.89303	6.85298	8.08592	5.97556	8.18047	7.28413	8.39226	7.31817	8.53976	8.01028	8.83853	9.28103	8.25232	8.74777	7.77957	6.55799	7.74932	6.53151	7.49971
AV_s_f0_245	F	S	7.87788	7.626	8.22663	7.8585	7.43225	8.0135	8.66062	8.11812	8.74587	8.2925	9.40462	8.55987	10.912	7.80425	10.1796	7.35475	8.01737	7.46325	7.90888	7.223
AV_s_f0_247	F	S	8.21754	8.52618	8.57633	8.7268	7.73143	8.90812	9.07402	9.05473	9.13189	9.22062	9.81861	9.49068	11.2769	8.83096	10.5285	8.26769	8.2947	8.39115	8.24069	8.15967
AV_s_f0_26	F	S	7.56662	9.04176	7.96723	9.25142	7.27459	9.46109	8.44646	9.53597	8.46893	9.70445	9.16531	9.89539	10.5656	9.16906	9.83923	8.67485	7.68643	8.90698	7.61155	8.69357
AV_s_f0_3	F	S	7.52176	9.65311	7.90518	9.82978	7.18345	10.0403	8.43895	10.0892	8.4803	10.2395	9.2509	10.5102	10.747	9.71701	9.81851	9.12685	7.64205	9.49523	7.57063	9.23962
AV_s_f0_43	F	S	7.18951	8.44246	7.55122	8.65874	6.47354	8.86756	8.12922	8.96824	8.21126	9.14724	8.85637	9.38216	10.2659	8.60653	9.33742	8.04345	7.33121	8.31567	7.26782	8.0621
AV_s_f0_44	F	S	7.79124	6.82536	8.13836	7.0291	7.08569	7.18002	8.65526	7.29698	8.70431	7.45167	9.32686	7.70447	10.6059	7.06306	9.8513	6.58389	7.93839	6.71594	7.8818	6.47824
AV_s_f0_45	F	S	8.4942	8.74903	8.88802	8.94208	7.98069	9.12354	9.46331	9.25096	9.50964	9.44401	10.1776	9.67567	11.6834	8.84169	10.7529	8.30115	8.59459	8.62547	8.55598	8.37065
AV_s_f0_46	F	S	8.04571	8.00404	8.39421	8.2086	7.56842	8.37906	8.93968	8.48133	9.00029	8.66316	9.64804	8.88665	11.0193	8.12526	10.2314	7.64418	8.16314	7.88662	8.1139	7.63282
AV_s_f0_47	F	S	7.74749	6.65223	8.1241	6.9174	7.15182	7.02116	8.65444	7.18641	8.66981	7.3555	9.51911	7.65526	10.9679	6.9174	10.1686	6.36017	7.86278	6.52926	7.83203	6.28331
AV_s_f0_62	F	S	7.43526	8.42993	7.78968	8.60905	7.0313	8.78435	8.31179	8.85295	8.36133	9.02445	9.00158	9.23786	10.4536	8.50996	9.58466	8.01072	7.5534	8.30036	7.49624	8.06789
AV_s_f0_88	F	S	8.8491	9.32722	9.29587	9.52709	8.3749	9.76223	9.83669	9.7975	9.89939	10.0091	10.5656	10.2482	12.0078	9.40168	11.2044	8.88437	8.951	9.19397	8.87654	8.92356
Avia_i_f0_100	F	MR	7.89597	7.63715	8.3209	7.91915	7.32038	7.99641	8.81923	8.24364	8.89263	8.41361	9.61887	8.74583	11.1448	8.07753	10.4571	7.50967	7.99641	7.50581	7.96164	7.26244
Avia_i_f0_114	F	MR	8.63371	7.25982	9.02024	7.48944	8.17447	7.61573	9.48713	7.78029	9.54071	7.9372	10.1569	8.19361	11.5805	7.56981	10.8687	7.06464	8.72173	7.1297	8.7026	6.90773
Avia_i_f0_116	F	MR	8.00087	7.31147	8.37238	7.5451	7.5068	7.66	8.83581	7.84767	8.87794	8.00087	9.66692	8.34174	11.1874	7.72894	10.475	7.08933	8.12343	7.11997	8.11194	6.90549
Avia_i_f0_119	F	MR	8.10844	7.35515	8.52564	7.59852	7.69123	7.74531	9.05487	7.97323	9.09736	8.10844	9.88155	8.45611	11.4422	7.81099	10.5692	7.10792	8.25909	7.19677	8.21274	6.96113
Avia_i_f0_149	F	MR	8.40063	7.81837	8.74119	8.08203	7.88429	8.15894	9.25387	8.38232	9.29782	8.53246	9.97163	8.87303	11.5499	8.28711	10.7553	7.66823	8.52514	7.67921	8.50316	7.45217
Avia_i_f0_75	F	MR	7.82161	7.01369	8.18069	7.27909	7.36106	7.32593	8.64124	7.60304	8.69979	7.74746	9.42965	8.14556	11.0572	7.59133	10.2766	6.96685	7.95431	6.85757	7.95041	6.62729
Avia_i_f0_76	F	MR	8.11069	7.15694	8.47311	7.40873	7.72156	7.48885	8.90039	7.72156	8.93854	7.8589	9.69773	8.20988	11.1856	7.66052	10.4836	7.05394	8.23658	7.00816	8.21751	6.80978
Avia_i_f0_98	F	MR	7.90946	7.34019	8.26384	7.59278	7.40051	7.70211	8.82557	7.90569	8.87458	8.05272	9.52302	8.32039	10.9933	7.67572	10.3185	7.14415	8.02633	7.17431	7.99617	6.97827
Avia_i_f0_109	F	MR	6.91018	7.193	7.25033	7.46819	6.20311	7.41086	7.6784	7.83892	7.70133	8.0262	8.32049	8.40458	9.86076	7.98798	9.25306	7.3306	7.05923	7.0707	7.05159	6.8452
Avia_i_f0_124	F	MR	8.19598	7.76997	8.54282	8.02256	7.81521	8.10173	9.00653	8.36563	9.03669	8.53528	9.71529	8.88589	11.1931	8.39956	10.4693	7.73981	8.30154	7.65687	8.31285	7.4269
Avia_i_f0_129	F	MR	8.37456	7.69771	8.78373	7.96539	7.77037	8.03805	9.30379	8.35544	9.34203	8.51987	9.98829	8.85638	11.6708	8.21778	10.9519	7.5677	8.52752	7.54858	8.4931	7.29237
Avia_i_f0_229	F	MR	7.65987	8.17253	8.03782	8.3746	7.19212	8.53924	8.56544	8.69267	8.58041	8.81241	9.26893	9.09306	10.7844	8.41202	10.1109	7.86194	7.79084	7.95923	7.71975	7.7422
Avia_i_f0_230	F	MR	8.31478	7.7469	8.65627	8.00398	7.43227	7.9541	9.08218	8.41838	9.12439	8.52581	9.68459	8.91719	11.3076	8.50663	10.7398	7.89271	8.4414	7.55889	8.42989	7.34018
Avia_i_f0_232	F	MR	8.43758	7.65498	8.76809	7.87533	7.89812	7.93991	9.25436	8.24383	9.27716	8.373	9.8698	8.70731	11.4084	8.24383	10.7322	7.64739	8.58954	7.51442	8.54015	7.30548
Avia_i_f0_233	F	MR	7.42232	7.51405	7.78541	7.78541	6.71143	7.85421	8.31667	8.17526	8.33196	8.30138	9.08489	8.69505	10.5373	8.10646	9.94867	7.51023	7.60196	7.30766	7.57903	7.06688
Avia_i_f0_236	F	MR	7.67314	7.63486	8.04435	7.94102	7.22538	7.92189	8.48829	8.33521	8.49211	8.48446	9.0853	8.89395	10.685	8.52656	10.1492	7.86066	7.86449	7.4703	7.83387	7.23686
Avia_i_f0_237	F	MR	7.71194	7.2683	8.06685	7.516	7.13521	7.58624	8.57704	7.86722	8.58813	7.97443	9.30165	8.34043	10.7841	7.78219	10.0817	7.17957	7.77849	7.10194	7.83025	6.88381
Avia_i_f0_239	F	MR	8.55036	7.19577	8.88705	7.40718	8.02183	7.55204	9.44689	7.72821	9.46256	7.88481	10.1438	8.18235	11.5532	7.54812	10.9307	7.01959	8.67173	7.04308	8.63649	6.80818
Avia_i_f0_240	F	MR	8.04965	8.06491	8.42352	8.30144	7.47358	8.38918	8.99196	8.63716	9.01484	8.75543	9.67484	9.08733	11.1856	8.43115	10.4111	7.81312	8.13358	7.8856	8.11069	7.66815
Avia_i_f0_241	F	MR	8.27365	6.84915	8.67405	7.11865	7.8386	7.19565	9.1784	7.4613	9.20535	7.57295	9.8868	7.92715	11.3844	7.38045	10.73	6.7606	8.38145	6.68745	8.38145	6.4603
Avia_i_f0_4	F	MR	7.09703	7.3794	7.46976	7.55259	6.67158	7.78979	8.00062	7.79355	8.04204	7.93285	8.72727	8.15499	10.109	7.36434	9.46521	6.93513	7.17232	7.21374	7.10079	6.99913
Avia_i_f0_51	F	MR	7.67964	7.40523	8.03298	7.61949	7.27367	7.77361	8.56676	7.96532	8.60811	8.10065	9.26969	8.39009	10.668	7.79241	10.0553	7.206	7.82248	7.26239	7.79992	7.02557
Avia_i_f0_65	F	MR	7.89968	8.05874	8.19507	8.25187	7.38844	8.45637	8.81235	8.51318	8.83128	8.623	9.48265	8.84643	10.8384	8.05116	10.1151	7.57779	7.99814	7.90726	7.93755	7.68382
Avia_i_f0_66	F	MR	8.13218	7.83226	8.5013	8.05527	7.62463	8.19369	8.9973	8.32058	9.0742	8.47823	9.75477	8.76276	11.1736	8.03989	10.4815	7.52082	8.2629	7.63232	8.18216	7.42085
Avia_i_f0_7	F	MR	6.79987	7.19877	7.13539	7.41126	6.3637	7.5492	7.69459	7.70205	7.7356	7.83998	8.33581	8.08603	9.76736	7.43363	8.93229	6.87816	6.92662	7.01982	6.85206	6.82597
Avia_i_f0_78	F	MR	7.32717	7.07815	7.78747	7.28566	6.92723	7.45922	8.3006	7.57996	8.33078	7.6856	9.04765	7.94594	10.4663	7.27057	9.7117	6.78385	7.45545	6.93477	7.41017	6.67066
Avia_i_f0_80	F	MR	7.70843	7.63241	8.16075	7.87187	7.24471	8.00871	8.63967	8.14934	8.7233	8.33179	9.39607	8.59786	10.9241	7.85667	10.2323	7.37014	7.80725	7.43476	7.78825	7.2257
Avia_i_f0_83	F	MR	8.40445	7.79404	8.78213	7.9848	7.97717	8.21369	9.34294	8.27092	9.41542	8.40826	10.1021	8.63716	11.4755	7.81312	10.7736	7.31717	8.50745	7.62619	8.43878	7.39347
Avia_i_f0_87	F	MR	8.18887	7.3041	8.56161	7.56765	7.62036	7.59777	9.05482	7.93285	9.09624	8.10604	9.71747	8.42607	11.2536	7.9065	10.606	7.3041	8.28677	7.16856	8.29053	6.93889
Castelli_f0_14	F	HR	7.29132	6.62991	7.62203	6.88581	6.92125	7.00786	8.1929	7.20077	8.22439	7.38975	8.96849	7.65353	10.4291	6.97243	9.61022	6.43699	7.38975	6.51967	7.40943	6.26377
Castelli_f0_23	F	HR	7.96402	8.18391	8.34383	8.3878	7.67216	8.61569	8.94353	8.63168	8.95152	8.77161	9.8031	9.0035	11.2704	8.13593	10.3788	7.67216	8.01599	8.07596	8.004	7.7921
Castelli_f0_24	F	HR	7.71826	8.12926	8.06998	8.3071	7.40605	8.55608	8.62326	8.5047	8.63512	8.65883	9.42552	8.84062	10.7376	7.93166	10.0381	7.56413	7.76173	8.0028	7.6985	7.76568
Castelli_f0_252	F	HR	7.7756	6.64733	8.10303	6.91164	7.40871	6.99054	8.59615	7.2588	8.57249	7.39293	9.32992	7.75981	10.8251	7.21146	10.2254	6.57632	7.86633	6.51714	7.83082	6.24888
Castelli_f0_258	F	HR	8.1789	7.6814	8.52914	7.8804	7.70528	8.04756	8.94306	8.1789	8.93112	8.3182	9.6714	8.60476	11.0644	7.9799	10.4037	7.43066	8.22666	7.562	8.16696	7.31922
Castelli_f0_25	F	HR	7.62045	8.83234	7.94205	9.01276	7.10666	9.22454	8.45191	9.25984	8.47152	9.38927	9.2167	9.63243	10.609	8.8598	9.82461	8.42053	7.66751	8.70292	7.56554	8.45975
Castelli_f0_263	F	HR	7.06493	8.41158	7.44854	8.60738	6.65334	8.79919	8.01598	8.92706	8.02796	9.0909	8.7912	9.3946	10.3496	8.5914	9.54644	7.99999	7.10888	8.25973	6.997	8.04794
Castelli_f0_280	F	HR	6.37834	6.84388	6.81603	7.05875	6.04808	7.2577	7.36115	7.35717	7.37707	7.53225	8.13308	7.82271	9.71274	7.11047	8.95673	6.49373	6.48577	6.6887	6.45792	6.43006
Castelli_f0_285	F	HR	7.44937	7.31678	7.8793	7.52571	6.99534	7.68242	8.27708	7.85117	8.26904	7.98377	9.00836	8.28913	10.4187	7.65831	9.70347	7.08373	7.49759	7.19222	7.45741	6.95918
Castelli_f0_334	F	HR	7.86058	8.11441	8.24736	8.34003	7.40933	8.52536	8.79128	8.67847	8.78322	8.84768	9.56485	9.16597	11.1724	8.37629	10.4472	7.81223	7.90893	7.96533	7.88072	7.67122
Castelli_f0_356	F	HR	8.13243	8.26602	8.46032	8.45627	7.69525	8.61819	8.99466	8.7963	8.97846	8.94203	9.81235	9.28611	11.1968	8.57771	10.5531	8.01504	8.22149	8.11219	8.16077	7.84907
Castelli_f0_358	F	HR	8.35908	8.16244	8.76038	8.37513	7.9337	8.56776	9.262	8.68012	9.24194	8.83261	10.0285	9.15365	11.5013	8.4273	10.807	7.9016	8.41927	8.01396	8.37513	7.76917
Castelli_f0_364	F	HR	8.84764	8.1927	9.23336	8.3494	8.33735	8.53423	9.7557	8.62665	9.75972	8.78737	10.4749	9.04854	12.0098	8.23288	11.0816	7.71456	8.95612	8.02796	8.85165	7.76278
Castelli_f0_377	F	HR	8.6184	8.98548	8.96154	9.16104	8.1795	9.4164	9.5361	9.39645	9.50418	9.5361	10.362	9.75156	11.6468	8.82987	10.8807	8.38698	8.63835	8.86977	8.55456	8.59845
Castelli_f0_248	F	HR	7.22726	7.61702	7.55021	7.85459	6.72614	7.89542	7.97338	8.21466	8.02906	8.35942	8.6304	8.68979	10.0707	8.17011	9.4359	7.60589	7.31635	7.47968	7.32006	7.27181
Castelli_f0_265	F	HR	7.14838	7.96648	7.55561	8.16282	6.71206	8.34098	8.00647	8.42461	8.07919	8.57005	8.73367	8.79548	10.119	8.08283	9.40633	7.55197	7.28654	7.78468	7.18837	7.57015
Castelli_f0_267	F	HR	7.31207	7.39131	7.65542	7.60637	6.82913	7.7837	8.22514	7.89689	8.31192	8.01763	9.00238	8.25155	10.455	7.52336	9.72302	6.96496	7.35735	7.24039	7.33094	6.99137
Castelli_f0_272	F	HR	7.9648	7.76483	8.32701	7.98367	7.38753	8.13082	8.80996	8.21382	8.91937	8.39115	9.60983	8.6213	10.9492	7.90066	10.2437	7.37999	8.0629	7.59128	8.00253	7.38753
Castelli_f0_273	F	HR	7.8351	7.45454	8.21193	7.63363	7.39484	7.86868	8.74173	7.8948	8.82381	8.03657	9.56628	8.21939	10.8311	7.33141	10.0998	6.92474	7.87241	7.28291	7.81644	7.06651
Castelli_f0_277	F	HR	5.39564	6.80607	5.84742	6.99339	4.98426	7.19908	6.33592	7.23581	6.46815	7.39375	7.08522	7.57373	8.46259	6.79872	7.73166	6.32491	5.53888	6.60405	5.45441	6.42775
Castelli_f0_286	F	HR	5.95426	7.44658	6.31888	7.62325	5.5746	7.84503	6.74365	7.83751	6.87897	7.97284	7.4992	8.18334	8.84117	7.45786	8.04802	7.00678	6.03695	7.26991	6.0144	7.0782
Castelli_f0_341	F	HR	8.03978	8.31061	8.41121	8.53501	7.54842	8.68977	8.90644	8.82906	8.96834	8.95287	9.6725	9.18887	11.046	8.35317	10.3341	7.93145	8.10942	8.13651	8.05526	7.92371
Castelli_f0_352	F	HR	7.42166	8.08612	7.6957	8.31136	6.78348	8.42398	8.18747	8.63045	8.26255	8.76559	8.93452	9.03963	10.286	8.50281	9.60649	7.91719	7.50049	7.95097	7.48172	7.75952
Castelli_f0_353	F	HR	8.0631	7.7877	8.41883	8.0631	7.51995	8.1243	8.93137	8.38058	9.00788	8.58713	9.65048	8.82428	11.1499	8.17403	10.4384	7.59262	8.15108	7.62705	8.1396	7.39755
Castelli_f0_354	F	HR	7.58441	7.57682	7.92984	7.80458	7.04538	7.95642	8.45369	8.11585	8.54859	8.27148	9.21669	8.5448	10.7123	7.86152	9.87719	7.29591	7.67172	7.41359	7.64514	7.18583
Castelli_f0_355	F	HR	7.65328	7.9588	8.05809	8.16884	7.18736	8.37125	8.56602	8.42853	8.67677	8.56602	9.34891	8.79516	10.8078	8.01608	10.1013	7.51961	7.75257	7.79458	7.70674	7.58835
Castelli_f0_357	F	HR	7.72893	7.74792	8.12772	7.99859	7.23519	8.10493	8.61386	8.30243	8.69362	8.47714	9.37346	8.76958	10.8357	8.13152	10.1027	7.51244	7.82388	7.55802	7.7821	7.34153
Castelli_f0_365	F	HR	8.53974	8.70893	8.88579	8.93962	8.04374	9.0742	9.40487	9.29336	9.4933	9.45101	10.1431	9.71631	11.5388	9.00114	10.7545	8.40902	8.62434	8.52052	8.58973	8.30904
Castelli_f0_374	F	HR	6.9657	6.8571	7.38889	7.07805	6.37024	7.28777	7.95064	7.33645	8.04051	7.51996	8.78577	7.73717	10.1714	6.92825	9.39621	6.41519	7.06307	6.69231	7.00315	6.46012
at_ri_16n553	M	S	8.8662	8.232	9.2106	8.4378	8.4378	8.6646	9.744	8.715	9.8028	8.8746	10.5294	9.0594	12.0708	8.232	11.1384	7.6776	8.9922	8.0892	8.925	7.8288
at_ri_16n554	M	S	6.91252	7.87845	7.27425	8.08515	6.5508	8.24415	7.81088	8.39917	7.81485	8.52637	8.5383	8.76885	9.86595	8.1885	9.10275	7.67175	7.01985	7.75523	6.96817	7.55647
at_ri_16n555	M	S	7.83348	8.00596	8.26266	8.19447	7.36019	8.42711	8.752	8.44717	8.78409	8.61162	9.52211	8.81217	10.9059	7.96585	10.2	7.53667	7.92173	7.88162	7.88964	7.64898
at_ri_16n556	M	S	7.68899	8.68061	8.00773	8.93245	7.1735	9.0387	8.47599	9.26693	8.48386	9.444	9.16068	9.73912	10.6402	9.14888	9.9162	8.60585	7.81884	8.55469	7.76769	8.33826
at_ri_16n557	M	S	7.10235	9.38187	7.42518	9.63384	6.56298	9.75589	7.97243	9.97242	7.98424	10.1378	8.68108	10.4409	10.2205	9.81494	9.46455	9.15746	7.21652	9.25982	7.21258	9.01573
at_ri_16n558	M	S	8.44975	8.3282	8.84578	8.49289	8.03805	8.73991	9.39472	8.74775	9.44177	8.89675	10.2103	9.08496	11.5042	8.28507	10.7945	7.90866	8.54386	8.19881	8.51641	8.00668
at_ri_16n559	M	S	7.52686	7.63232	7.92527	7.80028	7.0933	8.06589	8.45649	8.08933	8.48774	8.25338	9.26113	8.4604	10.6946	7.57373	9.95639	7.12454	7.64795	7.49171	7.56983	7.23782
at_ri_16n560	M	S	7.47941	8.15863	7.84271	8.40347	7.08845	8.55353	8.42322	8.7036	8.44691	8.8971	9.17748	9.15773	10.6702	8.47455	9.82906	7.87036	7.56628	8.04411	7.57813	7.81507
at_ri_16n561	M	S	8.16161	9.52056	8.52006	9.78448	7.79528	9.85144	8.96123	10.0957	9.02031	10.2611	9.72539	10.5683	11.0843	9.94204	10.4541	9.41815	8.2719	9.40239	8.25614	9.2015
at_ri_16n562	M	S	7.62451	8.31587	7.94871	8.52289	7.25344	8.67523	8.51117	8.7885	8.52289	8.9174	9.2416	9.16348	10.5423	8.43696	9.88218	8.03074	7.71435	8.20651	7.67529	7.99168
at_ri_16n563	M	S	7.29341	7.76573	7.65946	7.98221	6.86045	8.14752	8.19475	8.24986	8.25773	8.39942	8.97408	8.6159	10.3438	7.85626	9.39523	7.27766	7.39181	7.64765	7.29734	7.43904
at_ri_16n564	M	S	8.08785	8.53518	8.41935	8.77881	7.58461	8.90662	8.96254	9.10632	8.99049	9.27007	9.68944	9.55764	11.2152	8.95854	10.5601	8.39539	8.21965	8.43533	8.21166	8.18371
at_ri_16n565	M	S	8.51186	8.122	8.82861	8.31287	8.15855	8.49967	9.33624	8.51592	9.39715	8.65399	10.1241	8.84486	11.3911	8.09357	10.7048	7.7362	8.60932	7.9758	8.54028	7.80524
at_ri_16n566	M	S	8.07852	7.8408	8.37963	8.05078	7.73382	8.17361	8.84715	8.29643	8.89469	8.4351	9.58012	8.69263	10.8836	8.07456	10.1784	7.57138	8.1538	7.74571	8.1538	7.54761
at_ri_16n573	M	S	8.16996	8.53483	8.52293	8.77676	7.79319	8.89574	9.02265	9.09404	9.04645	9.28044	9.75636	9.57789	11.3269	9.15353	10.5258	8.36826	8.26118	8.43172	8.25325	8.18582
at_ri_16n574	M	S	7.94093	8.95668	8.2677	9.15353	7.46061	9.33069	8.79526	9.46455	8.83463	9.62597	9.57085	9.874	10.9724	9.06691	10.1732	8.59053	8.01967	8.83463	8.01573	8.61416
at_ri_16n575	M	S	7.58197	7.80323	8.0877	7.94546	7.27774	8.26549	8.64084	8.13906	8.71195	8.2971	9.45079	8.39192	10.644	7.45949	9.77082	7.07229	7.68865	7.65704	7.60963	7.42788
at_ri_16n576	M	S	8.53379	9.58027	8.91289	9.76983	8.21787	9.97517	9.31174	10.0423	9.37493	10.2358	10.0621	10.4491	11.4403	9.73428	10.7887	9.24461	8.60882	9.4618	8.54564	9.23671
at_ri_16n577	M	S	8.81615	8.99136	9.21037	9.23426	8.4498	9.36965	9.72404	9.57671	9.74794	9.75988	10.4607	10.0784	11.8465	9.37363	11.1615	8.78827	8.9595	8.84402	8.90773	8.60908
at_ri_16n578	M	S	8.78416	8.74368	9.23754	8.90155	8.46032	9.14443	9.67877	9.13229	9.78806	9.30635	10.4924	9.47232	11.9011	8.60605	11.2089	8.1891	8.82059	8.65462	8.77202	8.42389
at_ri_16n579	M	S	8.24617	8.9739	8.67332	9.16374	7.82695	9.42872	9.23097	9.46431	9.26261	9.6146	9.97451	9.80049	11.3232	8.92248	10.5124	8.47161	8.32923	8.84733	8.262	8.64563
at_ri_16n580	M	S	8.1848	9.17557	8.54689	9.40238	7.76701	9.53368	9.08406	9.70876	9.08008	9.84007	9.80823	10.1106	11.2009	9.38646	10.4687	8.90898	8.30417	9.0562	8.28826	8.82542
at_ri_16n581	M	S	7.93301	9.32773	8.29983	9.56556	7.42913	9.76308	8.87626	9.89611	8.8682	10.0412	9.70665	10.3435	11.2949	9.54541	10.4846	8.97704	8.05394	9.17859	8.00154	8.89642
at_ri_16n582	M	S	8.67331	9.43884	9.10618	9.68333	8.2645	9.86369	9.59916	9.98794	9.62321	10.1523	10.4008	10.4368	11.7875	9.62321	11.018	9.12221	8.78954	9.31459	8.74946	9.03403
at_ri_16n583	M	S	7.94352	7.9119	8.28734	8.11741	7.47323	8.2913	8.81296	8.4059	8.79715	8.52842	9.63893	8.83272	11.034	8.07394	10.37	7.57994	8.01466	7.7973	7.97909	7.53646
at_ri_16n584	M	S	7.83564	9.21439	8.29656	9.38674	7.57913	9.6192	8.82562	9.63924	8.8657	9.78754	9.65527	9.97992	11.0701	9.018	10.1964	8.62522	7.95588	9.05808	7.90378	8.82562
at_ri_16n585	M	S	8.75987	9.13634	9.19301	9.32254	8.41984	9.54518	9.69901	9.6059	9.74758	9.76378	10.5653	10.0026	11.8647	9.22134	11.0956	8.7032	8.87322	8.99061	8.8044	8.75582
at_ri_16n586	M	S	6.86136	8.46437	7.31878	8.60605	6.49299	8.92989	7.92194	8.85298	7.98266	9.01085	8.76392	9.15658	9.96213	8.16886	9.15253	7.81264	7.01923	8.2984	6.94637	8.06766
at_ri_17e1174	M	S	7.39934	8.34288	7.73932	8.56826	6.86454	8.67522	8.17098	8.88914	8.18626	9.07632	8.9006	9.42012	10.2911	8.7669	9.55764	8.20154	7.4681	8.22064	7.45664	7.99144
at_ri_17e1175	M	S	8.8356	9.10226	9.20176	9.26146	8.4973	9.49628	9.751	9.48832	9.77886	9.63558	10.5709	9.78284	11.8405	8.92714	11.0843	8.46944	8.89132	8.95898	8.84754	8.6963
at_ri_17e1176	M	S	8.49605	7.64959	8.90156	7.81494	8.11416	8.05116	9.44486	8.03935	9.49604	8.20865	10.2598	8.34644	11.4645	7.42912	10.7008	7.04329	8.58266	7.5118	8.51573	7.27951
at_ri_17e1177	M	S	8.13688	8.42638	8.51516	8.63096	7.71614	8.79308	9.00152	8.9166	9.04398	9.06328	9.7079	9.28716	11.0203	8.52288	10.2869	8.07126	8.24496	8.29514	8.19478	8.06354
at_ri_17e1178	M	S	7.93306	8.94486	8.37794	9.10234	7.53148	9.34644	8.89368	9.374	8.89368	9.49604	9.61022	9.68896	10.8307	8.81494	10.1811	8.43305	8.03935	8.78345	7.95668	8.55904
at_ri_17e1179	M	S	7.55011	8.66951	7.92194	8.8339	7.0178	9.10396	8.45033	9.07657	8.49338	9.22138	9.26835	9.37012	10.4621	8.51295	9.60104	8.09024	7.6323	8.53252	7.61664	8.31725
at_ri_17e1180	M	S	7.5551	7.04329	7.94487	7.2677	7.11022	7.40943	8.39368	7.52754	8.40156	7.64959	9.21652	7.93699	10.496	7.22833	9.81494	6.7677	7.66928	6.94487	7.61416	6.69684
at_ri_17e1181	M	S	7.7653	8.48728	8.15035	8.69585	7.2559	8.92046	8.70387	8.91645	8.74799	9.09695	9.62239	9.33761	11.0022	8.46321	10.3083	8.01799	7.85354	8.33486	7.80942	8.08618
at_ri_17e1182	M	S	7.64565	8.38975	8.03148	8.57479	7.2677	8.7677	8.59447	8.89368	8.62203	9.05116	9.37793	9.29132	10.7874	8.48817	10.0787	7.96455	7.72833	8.25589	7.70471	7.98817
at_ri_17e1183	M	S	8.08151	7.68719	8.49574	7.92219	7.64338	8.06558	8.96972	8.25278	8.98565	8.39616	9.68666	8.67896	11.0289	7.99786	10.3916	7.48804	8.20896	7.52389	8.12134	7.31279
at_ri_17e1259	M	S	7.89624	8.90919	8.31099	9.11258	7.52536	9.31996	8.86532	9.37579	8.9052	9.52334	9.65894	9.7387	11.0507	8.96901	10.2531	8.46254	7.99195	8.7736	7.92814	8.5423
at_ri_17e1262_5	M	S	7.6553	8.47171	8.01026	8.72413	7.11103	8.81484	8.51904	9.07909	8.5151	9.23685	9.2329	9.56814	10.7119	9.01993	9.9941	8.36522	7.7894	8.34156	7.73813	8.08914
at_ri_17e1264	M	S	7.94594	8.13645	8.30315	8.35078	7.48553	8.54526	8.83896	8.6167	8.87468	8.77546	9.66055	8.98185	11.014	8.19599	10.1805	7.67605	8.06104	7.99357	7.96181	7.76336
at_ri_17e1266	M	S	7.53808	8.13163	7.91796	8.32157	7.17008	8.52734	8.45215	8.63022	8.47194	8.76871	9.20003	9.0457	10.6404	8.37301	9.86084	7.79925	7.68449	8.00897	7.62118	7.77946
at_ri_17e1267	M	S	8.31498	9.10859	8.68586	9.35585	7.93213	9.4715	9.16044	9.67489	9.1724	9.79453	9.95006	10.1176	11.4416	9.48745	10.6998	8.88526	8.44658	9.0049	8.4067	8.76961
at_ri_17e1269	M	S	7.78308	8.21787	8.18261	8.39805	7.33262	8.60173	8.66049	8.69966	8.68399	8.8485	9.42038	9.11094	10.76	8.37063	10.0275	7.86534	7.881	8.11211	7.8105	7.82617
at_ri_17e1487	M	S	7.70407	8.02904	8.13604	8.31437	7.36722	8.53234	8.65519	8.59178	8.70671	8.72653	9.53894	9.00394	10.9656	8.27078	10.1611	7.68822	7.819	7.89826	7.77144	7.66444
at_ri_17e1488	M	S	7.44097	8.78917	7.83867	8.97609	6.94782	9.20675	8.36761	9.21869	8.44317	9.38174	9.21869	9.56469	10.6385	8.72156	9.8033	8.28807	7.54039	8.66191	7.47278	8.42726
at_ri_17e1489	M	S	8.32673	7.97367	8.775	8.22359	7.81499	8.32673	9.24708	8.51715	9.26691	8.67186	9.8937	8.92575	11.3337	8.23946	10.6395	7.75945	8.45368	7.83879	8.35847	7.60077
Av_s_f0_1	M	S	7.7484	8.1304	8.08545	8.36633	7.40012	8.50489	8.6135	8.69589	8.66593	8.84195	9.34378	9.11908	10.8193	8.50489	10.0591	7.93191	7.84203	8.01056	7.80458	7.78211
Av_s_f0_101	M	S	7.13088	7.34976	7.49952	7.53792	6.75072	7.70304	8.03328	7.80672	8.05632	7.94112	8.736	8.20224	10.0762	7.53792	9.26208	7.008	7.24992	7.20768	7.1808	7.00416
Av_s_f0_102	M	S	7.631	9.08435	8.00642	9.27763	7.1924	9.47835	8.52308	9.49322	8.57884	9.65305	9.28878	9.90952	10.6232	9.12152	9.79058	8.63831	7.73508	8.91337	7.67932	8.7015
Av_s_f0_104	M	S	7.89677	7.93431	8.24598	8.17088	7.49498	8.23096	8.6778	8.50507	8.67405	8.64401	9.34619	8.94441	10.7055	8.3774	10.0672	7.84795	8.02444	7.7766	7.98313	7.57759
Av_s_f0_2	M	S	8.28477	8.31882	8.65172	8.47014	7.93295	8.67064	9.09811	8.69333	9.12081	8.81817	9.85093	9.02624	11.088	8.27342	10.2973	7.86864	8.3453	8.23559	8.2999	7.98213
Av_s_f0_216	M	S	7.65	8.61773	8.10517	8.7516	7.26368	8.9964	8.50297	8.92755	8.5527	9.08055	9.18383	9.26415	10.5073	8.45325	9.84938	8.08605	7.79917	8.43795	7.67678	8.262
Av_s_f0_219	M	S	8.25482	8.74903	8.61389	8.95752	7.96524	9.11196	9.08493	9.23165	9.11582	9.37065	9.86099	9.62933	11.2085	8.94208	10.4479	8.41312	8.34362	8.61775	8.33204	8.43242
Av_s_f0_220	M	S	8.57759	9.56597	8.97682	9.79078	8.15898	9.9962	9.49232	10.1125	9.51946	10.2636	10.2404	10.535	11.7055	9.77527	10.8877	9.17837	8.67449	9.38767	8.63185	9.17062
Av_s_f0_227	M	S	6.47343	8.81641	6.88156	9.04315	6.03884	9.20186	7.39172	9.30012	7.43707	9.45506	8.12863	9.67802	9.4286	8.93733	8.69548	8.44229	6.56412	8.66147	6.53011	8.43473
Av_s_f0_228	M	S	8.33204	7.99999	8.74903	8.15443	7.94594	8.40154	9.23165	8.39381	9.28571	8.52895	9.9691	8.73744	11.2818	7.94594	10.5289	7.51737	8.42856	7.84941	8.35134	7.62934
Av_s_f0_243	M	S	7.88081	6.66449	8.27329	6.83936	7.46501	7.04532	8.83288	7.10749	8.86397	7.22796	9.4935	7.47666	10.9002	6.74221	10.1191	6.26423	7.98962	6.50128	7.92355	6.29921
Av_s_f0_244	M	S	7.53016	7.83336	7.91012	8.0905	6.88921	8.14807	8.40138	8.40138	8.43592	8.54339	9.13828	8.81972	10.5583	8.15575	9.87901	7.63762	7.62227	7.7067	7.56854	7.46875
Av_s_f0_246	M	S	8.8037	8.3172	9.15009	8.57408	8.35223	8.67527	9.59767	8.90879	9.62881	9.05279	10.2204	9.28242	11.6137	8.63246	10.9132	8.16931	8.87376	8.17709	8.82316	7.95525
Av_s_f0_39	M	S	8.33379	9.07568	8.69897	9.24482	7.89173	9.46393	9.28326	9.52543	9.2871	9.62922	10.0098	9.87139	11.3821	9.02956	10.5902	8.53752	8.41067	8.95268	8.3953	8.71819
Av_s_f0_40	M	S	8.47654	8.26604	8.84493	8.41264	7.8939	8.7284	9.45388	8.63818	9.49899	8.75847	10.232	8.90883	11.4537	7.96532	10.7056	7.59318	8.54421	8.13823	8.49158	7.89766
Av_s_f0_41	M	S	7.90599	7.42469	8.23432	7.62243	7.44334	7.77914	8.77158	7.90226	8.80889	8.0515	9.48793	8.27909	10.805	7.55527	10.0849	7.06651	8.04404	7.28664	7.97688	7.06651
Av_s_f0_42	M	S	8.15561	7.19702	8.4915	7.4612	7.63103	7.50271	8.96702	7.74047	9.01986	7.89521	9.65389	8.17071	11.0163	7.48762	10.2955	7.01587	8.20845	7.0838	8.18958	6.87623
Av_s_f0_53	M	S	8.82882	9.18348	9.14575	9.39854	8.29683	9.55324	9.65133	9.70793	9.66265	9.85508	10.3984	10.172	11.8661	9.49287	11.1153	8.93446	8.94201	9.01747	8.88542	8.77223
Av_s_f0_55	M	S	6.27172	6.11262	6.60265	6.27809	5.88352	6.50401	7.16905	6.51355	7.18177	6.6122	7.93273	6.82857	9.22144	5.99807	8.54685	5.56532	6.38627	5.94079	6.31945	5.72124
Av_s_f0_56	M	S	7.04705	7.19149	7.35113	7.38154	6.52632	7.56399	7.95169	7.66662	7.9707	7.79965	8.7233	8.05432	10.0308	7.26751	9.38847	6.80759	7.15728	7.02045	7.14588	6.77718
Av_s_f0_6	M	S	8.64004	8.4821	9.00598	8.64004	8.32032	8.88656	9.6223	8.84034	9.68008	8.99442	10.3657	9.12924	11.6369	8.20861	10.8318	7.87349	8.75174	8.29721	8.69011	8.10076
Av_s_f0_63	M	S	7.43757	9.31381	7.86076	9.50481	7.02187	9.75572	8.45996	9.73325	8.56107	9.90553	9.35126	10.0628	10.6583	9.16027	9.8119	8.72211	7.57988	9.15278	7.50873	8.93182
Av_s_f0_64	M	S	7.73122	9.12024	8.15861	9.31867	7.31909	9.54763	8.71574	9.54382	8.7768	9.69264	9.47131	9.86818	10.8565	9.02484	10.0781	8.5631	7.86859	8.92562	7.78464	8.72719
Av_s_f0_74	M	S	7.34659	8.20154	7.66814	8.46257	6.93424	8.51932	8.1221	8.76521	8.17885	8.92788	8.82574	9.27213	10.2784	8.72738	9.57856	8.12588	7.46764	8.05779	7.42603	7.84594
Av_s_f0_89	M	S	8.3644	7.54317	8.70278	7.73327	7.9766	7.91576	9.19704	8.05264	9.21605	8.14008	9.85478	8.39482	11.2577	7.66103	10.581	7.17818	8.44804	7.38729	8.37581	7.17057
Av_s_f0_93	M	S	7.54201	8.56504	7.94199	8.81888	7.03049	8.93426	8.44966	9.11887	8.48428	9.28809	9.19194	9.57654	10.6073	8.88426	9.99191	8.39966	7.63816	8.42659	7.58047	8.18813
Avia_i_f0_113	M	MR	7.5074	8.08987	7.87288	8.34494	7.00107	8.41347	8.3754	8.66093	8.44012	8.85127	9.06827	9.11396	10.5606	8.52387	9.85252	7.95282	7.59497	7.95282	7.57974	7.71679
Avia_i_f0_115	M	MR	7.90915	7.8595	8.26432	8.04663	7.51197	8.23376	8.73405	8.33306	8.78752	8.43999	9.50549	8.69204	10.7505	7.97789	10.0822	7.5578	7.97789	7.70674	7.93588	7.50052
Avia_i_f0_117	M	MR	8.12897	6.70458	8.55399	6.92666	7.76904	7.07599	9.04027	7.21767	9.08622	7.35168	9.82904	7.62354	11.2649	6.89603	10.4264	6.37911	8.22086	6.55525	8.1864	6.32934
Avia_i_f0_118	M	MR	7.69525	8.25794	8.13628	8.46705	7.27703	8.70278	8.64195	8.73319	8.71038	8.89288	9.43656	9.05636	10.7901	8.19331	10.0791	7.70665	7.7903	8.06784	7.74087	7.84733
Avia_i_f0_133	M	MR	7.01229	7.87998	7.40331	8.05129	6.57286	8.28962	7.91722	8.25611	7.98798	8.38645	8.68437	8.54658	9.97287	7.71613	9.17221	7.29532	7.06815	7.7273	7.01229	7.5262
Avia_i_f0_134	M	MR	7.39784	6.47027	7.82945	6.60278	7.02682	6.92081	8.3822	6.79208	8.46171	6.89809	9.19619	7.01167	10.4115	6.06896	9.60508	5.7055	7.47356	6.28855	7.41677	6.0841
Avia_i_f0_135	M	MR	7.9151	7.73227	8.34933	7.93796	7.56086	8.11698	8.89021	8.2122	8.95877	8.3379	9.63677	8.55501	10.9661	7.80083	10.33	7.33994	8.02556	7.56848	7.96462	7.35518
Avia_i_f0_136	M	MR	7.25986	7.12697	7.67753	7.31302	6.81562	7.52186	8.24708	7.594	8.31163	7.72689	8.93814	7.93193	10.4228	7.19911	9.65957	6.66373	7.35099	6.95231	7.30543	6.73588
Avia_i_f0_137	M	MR	6.98603	6.8506	7.36223	7.11018	6.56093	7.17037	7.89268	7.445	7.94534	7.57291	8.59241	7.8701	10.0784	7.33966	9.35233	6.72269	7.10642	6.68884	7.0688	6.48945
Avia_i_f0_138	M	MR	7.1621	9.00816	7.57574	9.24945	6.76378	9.43712	8.07747	9.52138	8.14641	9.66692	8.83964	9.87757	10.2874	9.08093	9.50223	8.56771	7.25019	8.85879	7.22338	8.63282
Avia_i_f0_139	M	MR	7.41542	8.88363	7.74995	9.08435	6.9322	9.2479	8.27404	9.39658	8.30378	9.49694	9.00257	9.76084	10.3518	9.06576	9.6196	8.55653	7.48232	8.76097	7.46374	8.50821
Avia_i_f0_140	M	MR	6.9842	8.53707	7.3557	8.75625	6.4901	8.95315	7.85722	9.02374	7.93895	9.17234	8.63366	9.4361	10.0082	8.65967	9.29121	8.173	7.05478	8.39962	7.04364	8.15442
Avia_i_f0_142	M	MR	7.59179	8.01293	7.94084	8.30886	7.03787	8.32024	8.45303	8.68826	8.49856	8.84002	9.14733	9.19286	10.6953	8.69205	10.0086	8.05087	7.69803	7.88014	7.70941	7.63353
Avia_i_f0_143	M	MR	8.23176	8.68527	8.61286	8.89869	7.85066	9.06637	9.16545	9.19594	9.20356	9.31408	9.96195	9.58085	11.3339	8.79198	10.5984	8.2813	8.29274	8.51759	8.25844	8.31941
Avia_i_f0_144	M	MR	8.27014	7.73596	8.75435	7.91658	7.94732	8.12795	9.28469	8.13563	9.33465	8.24324	10.084	8.47382	11.5674	7.57455	10.7604	7.07881	8.40848	7.52075	8.35853	7.30939
Avia_i_f0_145	M	MR	8.67083	7.55422	9.04684	7.7897	8.07835	7.9682	9.63553	8.10873	9.70009	8.21887	10.4255	8.48473	11.8536	7.77451	11.075	7.20481	8.743	7.38711	8.70502	7.16303
Avia_i_f0_146	M	MR	7.44812	9.09438	7.80931	9.33011	6.92724	9.43656	8.37581	9.63427	8.47466	9.81676	9.121	10.0715	10.5201	9.39094	9.82437	8.84725	7.58119	8.94611	7.56978	8.72179
Avia_i_f0_148	M	MR	8.18746	8.25235	8.61879	8.4432	7.75614	8.66841	9.14171	8.69131	9.22187	8.79819	10.0005	9.02339	11.2754	8.19128	10.5006	7.67217	8.28289	8.06532	8.22182	7.85157
Avia_i_f0_150	M	MR	8.00737	7.69969	8.34967	7.9843	7.58816	8.04199	8.8458	8.30351	8.88041	8.39197	9.55346	8.72273	10.9765	8.10352	10.3304	7.53047	8.09968	7.56508	8.09583	7.34201
Avia_i_f0_151	M	MR	8.05005	7.92791	8.40885	8.13021	7.66454	8.31724	8.95468	8.40885	9.03102	8.53863	9.699	8.78292	11.0846	8.03478	10.3708	7.52331	8.15693	7.74088	8.12258	7.54621
Avia_i_f0_152	M	MR	7.46892	7.84837	7.88219	8.04374	7.05565	8.20904	8.34054	8.27291	8.42319	8.42319	9.09194	8.64861	10.4708	7.8371	9.80577	7.42383	7.54406	7.69434	7.52527	7.45765
Avia_i_f0_16	M	MR	8.4578	6.95124	8.78956	7.31032	8.02847	7.22445	9.19157	7.66549	9.22279	7.79429	9.83556	8.24704	11.3851	7.89187	10.8855	7.27129	8.61392	6.81464	8.64905	6.60388
Avia_i_f0_99	M	MR	7.41468	7.77785	7.78163	8.00104	6.96829	8.14858	8.28855	8.28477	8.33773	8.42852	9.03759	8.70847	10.4335	8.08805	9.71096	7.45629	7.55087	7.60761	7.50169	7.39576
Avia_i_f0_107	M	MR	8.0299	8.42271	8.37739	8.66822	7.65598	8.74753	8.90617	8.97038	8.93638	9.09879	9.53693	9.37074	11.0326	8.77775	10.3754	8.24897	8.17343	8.26408	8.13944	8.03746
Avia_i_f0_108	M	MR	8.17064	6.6033	8.46285	6.84997	7.75698	6.92208	8.9562	7.15737	8.99035	7.29779	9.68484	7.63174	11.0966	7.07388	10.3414	6.51981	8.23515	6.47048	8.25413	6.24657
Avia_i_f0_110	M	MR	7.44216	7.90234	7.84953	8.12866	7.03478	8.23428	8.40402	8.38516	8.43419	8.49832	9.09052	8.75481	10.4145	8.04568	9.69781	7.57795	7.58926	7.72128	7.54023	7.53268
Avia_i_f0_120	M	MR	7.88429	7.41606	8.28454	7.65018	7.3783	7.75213	8.7641	7.95603	8.83206	8.10707	9.46266	8.38272	10.8749	7.7257	10.2028	7.24237	8.00134	7.25747	7.95981	7.03091
Avia_i_f0_121	M	MR	8.3167	7.80931	8.65624	8.04584	7.8856	8.15265	9.17126	8.37774	9.22467	8.54941	9.82744	8.81265	11.3153	8.19843	10.5752	7.61474	8.43878	7.66052	8.41207	7.42781
Avia_i_f0_122	M	MR	7.59798	7.02116	7.99908	7.2962	7.12048	7.33822	8.44984	7.6209	8.47658	7.76606	9.0916	8.0602	10.5356	7.49484	9.90144	6.9333	7.7546	6.85308	7.72022	6.63152
Avia_i_f0_123	M	MR	8.49591	7.72836	8.8551	7.95522	8.01194	8.08756	9.42225	8.26527	9.47141	8.40516	10.0688	8.62068	11.5472	7.93254	10.8401	7.40698	8.57909	7.562	8.54128	7.34648
Avia_i_f0_125	M	MR	7.17447	8.00739	7.57579	8.21183	6.72015	8.34434	8.15126	8.49578	8.25727	8.65858	8.85545	8.8971	10.3282	8.23076	9.58615	7.66665	7.34484	7.82566	7.30319	7.60229
Avia_i_f0_126	M	MR	8.52117	8.70172	8.88227	8.89798	8.06588	9.08638	9.51028	9.1688	9.56915	9.30617	10.2011	9.58093	11.6612	8.83517	10.9507	8.26605	8.63893	8.50548	8.5565	8.2896
Avia_i_f0_130	M	MR	8.19892	8.40122	8.59207	8.64932	7.68744	8.69894	9.06156	8.96995	9.14553	9.14171	9.81732	9.43562	11.2296	8.83635	10.5235	8.25617	8.32106	8.26762	8.29816	8.03097
Avia_i_f0_15	M	MR	7.2333	8.16405	7.5942	8.3654	6.86479	8.48697	8.05388	8.60094	8.12606	8.7301	8.77189	8.97324	10.0446	8.28942	9.42912	7.90192	7.33967	8.03109	7.33207	7.81074
Avia_i_f0_231	M	MR	7.87726	9.24171	8.18296	9.54368	7.29197	9.43184	8.57067	9.92021	8.5744	10.0581	9.14478	10.4757	10.554	10.2408	10.0432	9.54741	8.01147	9.11869	8.02638	8.90992
Avia_i_f0_234	M	MR	5.90181	7.10574	6.31585	7.30002	5.52279	7.4529	6.81271	7.59304	6.84138	7.72363	7.46882	7.99435	8.92437	7.36053	8.25552	6.8159	6.01647	6.95285	5.95595	6.72035
Avia_i_f0_235	M	MR	6.64448	7.08145	7.01719	7.26459	6.16575	7.43809	7.57947	7.49272	7.62124	7.59232	8.27669	7.79474	9.56189	6.9947	8.96748	6.58665	6.75051	6.91438	6.70232	6.68625
Avia_i_f0_242	M	MR	8.01327	7.71192	8.40184	7.89828	7.48592	8.07274	8.93711	8.13222	8.99262	8.27099	9.62702	8.46131	10.9038	7.71192	10.2416	7.28371	8.11239	7.54936	8.06878	7.33129
Avia_i_f0_48	M	MR	6.98938	8.34431	7.31885	8.52941	6.64139	8.696	7.86305	8.77744	7.88896	8.8811	8.57383	9.14394	9.91025	8.42575	9.22168	7.9519	7.07822	8.18142	7.04491	7.98151
Avia_i_f0_49	M	MR	8.30815	7.52714	8.64017	7.67805	7.80634	7.93085	9.20612	7.92707	9.24762	8.05536	9.97204	8.28551	11.285	7.53845	10.4248	7.01023	8.36851	7.38753	8.33833	7.18002
Avia_i_f0_5	M	MR	7.14668	7.60174	7.51595	7.79943	6.7513	7.96355	7.99712	8.03815	8.02696	8.17243	8.65733	8.3552	9.97775	7.67634	9.31381	7.23247	7.2362	7.4227	7.18398	7.24739
Avia_i_f0_67	M	MR	6.77981	8.19227	7.13292	8.3744	6.35979	8.54167	7.73136	8.63087	7.78712	8.77212	8.44502	9.00629	9.75713	8.26289	9.0732	7.80198	6.90619	8.025	6.8876	7.82428
Avia_i_f0_68	M	MR	7.69597	6.95821	8.06673	7.13422	7.46004	7.32897	8.5798	7.36267	8.60975	7.46753	9.31007	7.64354	10.5085	6.86833	9.79692	6.48259	7.76713	6.79718	7.71096	6.59495
Avia_i_f0_8	M	MR	7.21259	7.51342	7.62484	7.67684	6.95261	7.88482	8.15594	7.89225	8.21537	8.00738	8.82446	8.12995	10.0984	7.27944	9.44099	6.8969	7.2683	7.33144	7.19402	7.14574
Avia_i_f0_81	M	MR	7.97476	7.30698	8.35304	7.56946	7.51542	7.63508	8.80466	7.88212	8.84712	8.0288	9.42226	8.29514	10.8582	7.65824	10.2406	7.16802	8.05196	7.13714	8.00564	6.92098
Avia_i_f0_82	M	MR	6.67037	6.80393	7.05578	7.00618	6.20482	7.17408	7.57094	7.30001	7.62437	7.4412	8.25782	7.66634	9.57053	7.00618	8.92944	6.49102	6.78103	6.63602	6.73142	6.43378
Avia_i_f0_85	M	MR	7.8727	7.64082	8.23174	7.84278	7.39024	7.96994	8.76282	8.12702	8.8264	8.27288	9.4622	8.54964	10.8273	7.96994	10.2065	7.41268	7.96246	7.48748	7.94376	7.28926
Avia_i_f0_9	M	MR	6.55319	7.93339	6.96688	8.12376	6.20906	8.30681	7.48674	8.36905	7.54532	8.46423	8.19698	8.68389	9.46735	7.95901	8.80104	7.50139	6.61909	7.78695	6.58248	7.49773
Avia_i_f0_92	M	MR	8.46296	7.17239	8.79417	7.40461	8.05942	7.48456	9.27766	7.72821	9.31192	7.84242	9.89439	8.14317	11.3258	7.63303	10.6748	7.10767	8.58859	7.02391	8.58859	6.82214
Castelli_f0_20	M	HR	7.5297	8.1083	7.89033	8.34211	7.16114	8.47686	8.43326	8.62349	8.43723	8.78201	9.1466	9.07131	10.6327	8.43723	9.9075	7.91015	7.61292	7.98545	7.58518	7.72389
Castelli_f0_21	M	HR	8.04195	7.5921	8.34579	7.81308	7.58027	7.92357	8.86272	8.14849	8.84299	8.29844	9.56905	8.61806	11.0567	7.97487	10.2438	7.43032	8.10508	7.49345	8.06957	7.2488
Castelli_f0_22	M	HR	7.08763	9.00621	7.42457	9.18459	6.6833	9.4145	7.95971	9.41054	7.97953	9.57306	8.73269	9.72766	10.0368	8.88729	9.18459	8.43143	7.1352	8.88332	7.09952	8.63756
Castelli_f0_274	M	HR	6.57037	6.86527	6.91639	7.04221	6.17324	7.20342	7.40002	7.32138	7.3607	7.42755	8.17463	7.67526	9.4486	6.9675	8.65826	6.49566	6.60183	6.75124	6.60183	6.51139
Castelli_f0_350	M	HR	7.9421	6.82176	8.27701	7.02509	7.55935	7.16065	8.76343	7.30418	8.70362	7.41582	9.48507	7.72282	10.9324	7.08889	10.2546	6.60247	8.01387	6.71012	7.95008	6.46293
Castelli_f0_362	M	HR	8.43076	7.22579	8.74107	7.42729	7.93507	7.58043	9.3093	7.68118	9.3093	7.83029	10.0589	8.07209	11.3727	7.31848	10.4982	6.79055	8.45897	7.12101	8.43882	6.851
Castelli_f0_369	M	HR	8.75902	8.02228	9.08646	8.23512	8.37428	8.37018	9.55306	8.50935	9.54078	8.64851	10.2652	8.89818	11.6855	8.28014	11.0061	7.76442	8.78358	7.89949	8.69763	7.72758
Castelli_f0_249	M	HR	7.12141	6.01553	7.50735	6.21593	6.65753	6.38292	8.00834	6.49425	8.10853	6.60558	8.64663	6.79484	10.0976	6.13428	9.41481	5.65185	7.16965	5.85967	7.16965	5.65185
Castelli_f0_250	M	HR	7.0004	7.5147	7.3408	7.7293	6.5157	7.8403	7.8144	8.0697	7.9032	8.2288	8.5063	8.51	9.879	7.9476	9.2426	7.363	7.0855	7.3556	7.0892	7.1484
Castelli_f0_264	M	HR	7.03855	8.23327	7.37826	8.45847	6.59196	8.61879	7.87829	8.76001	7.95845	8.90506	8.60352	9.13408	10.0158	8.41648	9.33257	7.91264	7.13779	8.04624	7.08435	7.84394
Castelli_f0_266	M	HR	6.92935	8.15018	7.30615	8.39134	6.36038	8.47046	7.8186	8.72669	7.90903	8.88871	8.55713	9.16378	10.0342	8.50061	9.35971	7.96932	7.03862	7.97309	7.03486	7.74324
Castelli_f0_268	M	HR	7.42149	8.04026	7.85161	8.22137	6.93477	8.45907	8.32701	8.43266	8.45529	8.57226	9.11934	8.70431	10.3795	7.85539	9.59851	7.42149	7.47431	7.83652	7.42904	7.66296
Castelli_f0_270	M	HR	7.1533	7.25995	7.50373	7.54563	6.6467	7.49992	7.89987	7.90367	7.94557	8.01794	8.55501	8.40265	9.9872	8.01033	9.45013	7.4047	7.29423	7.09998	7.31709	6.91334
Castelli_f0_271	M	HR	7.79879	7.76861	8.16854	8.00631	7.31207	8.1195	8.64772	8.27796	8.74581	8.43643	9.41363	8.65903	10.8474	7.97612	10.123	7.43658	7.87425	7.60259	7.85916	7.37999
Castelli_f0_276	M	HR	6.82259	7.41275	7.19097	7.62325	6.33392	7.77361	7.71347	7.89014	7.80744	8.01043	8.45775	8.23221	9.74709	7.53679	9.16444	7.09323	6.92408	7.22856	6.89025	7.03685
Castelli_f0_278	M	HR	6.56908	7.40624	6.9047	7.55331	6.10525	7.85122	7.48921	7.75318	7.60988	7.87385	8.27357	7.99829	9.49915	7.10079	8.72987	6.73123	6.62565	7.23655	6.53137	7.03669
Castelli_f0_281	M	HR	6.76659	7.69549	7.11776	7.93715	6.27194	8.09197	7.65395	8.25434	7.7408	8.40915	8.37517	8.66214	9.8969	7.97491	9.19456	7.40474	6.83456	7.51802	6.7968	7.30278
Castelli_f0_282	M	HR	6.95152	6.02213	7.31799	6.29415	6.39238	6.29793	7.75246	6.63039	7.82046	6.77018	8.41361	7.10642	9.77746	6.67195	9.19943	6.10903	7.0233	5.89746	7.07619	5.67833
Castelli_f0_283	M	HR	7.44757	6.99504	7.78122	7.22898	6.90684	7.30567	8.37564	7.55495	8.47918	7.70068	9.04293	7.94229	10.4887	7.32102	9.78308	6.79946	7.56646	6.81863	7.54345	6.60387
Castelli_f0_284	M	HR	6.76246	7.00167	7.0928	7.2143	6.21189	7.40035	7.60539	7.4725	7.70032	7.60539	8.32302	7.80283	9.57224	6.99028	8.75968	6.52325	6.82701	6.80422	6.72828	6.584
Castelli_f0_342	M	HR	7.32607	7.35639	7.65201	7.62548	6.78031	7.65201	8.09923	7.96658	8.18261	8.13334	8.70184	8.39485	10.1534	7.96658	9.49016	7.3526	7.42461	7.20858	7.41324	7.03045
Castelli_f0_351	M	HR	8.36269	7.31495	8.64389	7.55377	7.76948	7.58074	9.06376	7.84267	9.1408	8.01216	9.71474	8.2895	11.0668	7.808	10.5044	7.29184	8.45129	7.15316	8.42818	6.96827
Castelli_f0_359	M	HR	7.83056	8.71552	8.20983	8.94538	7.3287	9.12161	8.73468	9.2442	8.85727	9.39744	9.46257	9.60049	10.9069	8.89175	10.2249	8.40521	7.89569	8.55462	7.86504	8.32476
Castelli_f0_360	M	HR	7.57159	7.55639	7.91748	7.70463	7.09647	7.89848	8.47623	7.94409	8.61687	8.09233	9.27824	8.22536	10.5744	7.35494	9.8636	6.99764	7.5982	7.39675	7.53358	7.2295
Castelli_f0_361	M	HR	7.45566	8.09042	7.81999	8.36086	6.77207	8.4172	8.30827	8.69138	8.43973	8.90172	9.06323	9.15337	10.5243	8.49232	9.78438	7.91765	7.50449	7.95521	7.512	7.71482
Castelli_f0_370	M	HR	7.92567	7.34139	8.22539	7.58421	7.43245	7.66009	8.71102	7.88393	8.79829	8.01672	9.42809	8.2823	10.7446	7.69044	10.1148	7.17066	7.99396	7.17825	7.97119	6.99614
Castelli_f0_371	M	HR	6.66864	6.9566	7.03996	7.21047	6.13818	7.27488	7.52874	7.51738	7.60831	7.69546	8.2676	7.95311	9.62406	7.31277	8.97235	6.77473	6.752	6.80504	6.72169	6.59665
Castelli_f0_372	M	HR	7.97289	7.22366	8.26426	7.46583	7.39772	7.53394	8.80158	7.78747	8.87726	7.96532	9.52054	8.25669	11.0077	7.63611	10.3	7.03824	8.04857	7.05338	8.01451	6.84904
Castelli_f0_373	M	HR	8.17581	7.52284	8.54726	7.69097	7.66751	7.90211	9.10248	7.93339	9.2667	8.10934	9.91185	8.28529	11.3234	7.44855	10.5335	7.038	8.26574	7.31561	8.19927	7.13575
Castelli_f0_378	M	HR	7.66678	7.53228	8.00497	7.73596	7.10186	7.91274	8.56605	8.04724	8.73514	8.20096	9.36923	8.38543	10.6835	7.61683	10.0187	7.17872	7.72443	7.34397	7.68216	7.15182

## Sheet: Membranous portion of the wing
Id	Sex	Toxicological group	RawCoord1	RawCoord2	RawCoord3	RawCoord4	RawCoord5	RawCoord6	RawCoord7	RawCoord8	RawCoord9	RawCoord10	RawCoord11	RawCoord12	RawCoord13	RawCoord14	RawCoord15	RawCoord16	RawCoord17	RawCoord18	RawCoord19	RawCoord20	RawCoord21	RawCoord22	RawCoord23	RawCoord24	RawCoord25	RawCoord26	RawCoord27	RawCoord28	RawCoord29	RawCoord30	RawCoord31	RawCoord32
at_ri_16n542	F	S	6.94858	9.13744	6.69646	8.84712	6.18076	8.66758	5.90572	8.36962	5.87898	7.94942	6.84544	7.5063	7.40698	7.38406	7.99526	7.36114	8.47658	7.6209	8.96172	7.91122	9.41248	8.2512	9.59584	8.786	9.19474	9.17564	8.64848	9.31698	8.0793	9.3399	7.51394	9.31698
at_ri_16n543	F	S	8.1843	9.03082	7.85661	8.76945	7.24806	8.5666	6.93598	8.36374	6.86576	7.97755	7.83711	7.48992	8.36764	7.29487	8.91769	7.17394	9.47943	7.29877	10.0334	7.49382	10.5093	7.7942	10.7317	8.28962	10.4079	8.75774	9.87343	8.9606	9.31169	9.05812	8.74604	9.11664
at_ri_16n544	F	S	8.29076	8.2711	8.01152	7.99972	7.51596	7.79127	7.23672	7.53563	7.22885	7.16199	8.17671	6.81589	8.6998	6.70183	9.23862	6.68217	9.73024	6.83949	10.1865	7.14233	10.5916	7.50416	10.741	7.98399	10.3005	8.33403	9.77351	8.47168	9.24255	8.49528	8.70766	8.45988
at_ri_16n545	F	S	8.17901	8.52144	7.8287	8.23411	7.29734	8.02944	6.92736	7.7185	6.98246	7.29341	8.04518	6.99034	8.63558	6.89587	9.22992	6.85258	9.82426	6.87226	10.3359	7.10448	10.6548	7.60042	10.7728	8.18294	10.4147	8.57654	9.84	8.71824	9.22205	8.71824	8.62378	8.69856
at_ri_16n546	F	S	8.29955	8.91607	8.04983	8.61562	7.53086	8.35028	7.18358	8.06934	7.18748	7.64402	8.25273	7.32405	8.82242	7.20309	9.41553	7.2109	9.9423	7.43331	10.4027	7.78059	10.8202	8.20981	10.9724	8.7717	10.5471	9.1697	9.96571	9.27115	9.38821	9.22823	8.81462	9.15019
at_ri_16n547	F	S	8.9908	8.50075	8.65883	8.25573	8.05813	8.03837	7.69454	7.77754	7.69454	7.35862	8.71416	6.95552	9.28325	6.75002	9.86024	6.64331	10.4412	6.82906	10.9747	7.08989	11.4489	7.45347	11.7019	7.98699	11.3027	8.41776	10.7297	8.58374	10.125	8.61536	9.52827	8.63117
at_ri_16n548	F	S	8.63668	7.68313	8.32795	7.36267	7.80037	7.0813	7.52681	6.79601	7.55807	6.37004	8.61323	6.11993	9.18771	6.02223	9.77391	6.03004	10.2937	6.26062	10.7744	6.5967	11.1925	7.02268	11.298	7.56198	10.8369	7.94106	10.2624	8.01531	9.68402	7.97232	9.14472	7.91761
at_ri_16n549	F	S	7.94934	10.0463	7.68475	9.73428	7.18323	9.50129	6.84362	9.16563	6.92655	8.82601	7.95329	8.54169	8.51799	8.45086	9.0748	8.42717	9.60002	8.65621	10.0739	8.96818	10.4451	9.39862	10.5517	9.95148	10.1094	10.3108	9.54473	10.3898	8.98003	10.3464	8.43112	10.2674
at_ri_16n550	F	S	8.0724	8.54906	7.86098	8.2992	7.3036	8.09546	6.93842	7.80716	6.96917	7.42276	7.9417	7.03836	8.48371	6.88845	9.0334	6.86538	9.55618	7.05758	10.0444	7.33051	10.4749	7.69953	10.6633	8.22232	10.2481	8.61825	9.72916	8.75279	9.17563	8.77201	8.61825	8.7451
at_ri_16n551	F	S	9.81033	8.76727	9.53376	8.4986	8.98062	8.30895	8.59738	8.03633	8.61713	7.60172	9.77477	7.15131	10.3595	6.97351	10.968	6.934	11.5409	7.13946	12.0585	7.45949	12.5089	7.87829	12.7064	8.47094	12.2244	8.85814	11.6238	8.98457	11.0114	8.98852	10.403	8.95297
at_ri_16n552	F	S	8.55972	9.60349	8.25747	9.33348	7.70536	9.17631	7.29027	8.89824	7.24997	8.46703	8.22926	8.03179	8.7854	7.85447	9.36572	7.7779	9.92992	7.91895	10.4458	8.19702	10.885	8.57987	11.1389	9.08362	10.7762	9.57125	10.204	9.75663	9.63573	9.7929	9.04332	9.77678
at_ri_16n587	F	S	9.09216	9.49212	8.78724	9.11592	8.1972	8.81892	7.82892	8.45064	7.95168	8.07444	8.94168	7.85268	9.54756	7.75368	10.1851	7.77348	10.7197	8.02692	11.187	8.415	11.6226	8.86248	11.8087	9.45252	11.3137	9.83664	10.7039	9.91584	10.094	9.84456	9.49608	9.72972
at_ri_16n588	F	S	9.33136	9.24031	9.08986	8.92755	8.49997	8.69396	8.12387	8.34953	8.1397	7.90216	9.12154	7.56169	9.70747	7.45084	10.3211	7.40333	10.8754	7.6092	11.4059	7.8982	11.8532	8.28619	12.0908	8.83649	11.6988	9.28781	11.109	9.43826	10.5151	9.46597	9.91729	9.45409
at_ri_16n589	F	S	8.93827	7.99075	8.63822	7.71834	8.11709	7.52884	7.73808	7.24063	7.69465	6.83794	8.70534	6.37602	9.26596	6.20231	9.84236	6.10756	10.4306	6.26153	10.9636	6.5221	11.4058	6.89321	11.6505	7.40645	11.2676	7.86047	10.6951	8.04602	10.1108	8.11709	9.52258	8.13288
at_ri_16n590	F	S	9.81092	9.38934	9.5285	9.11511	8.95139	8.91046	8.55846	8.5953	8.61167	8.19419	9.5285	7.834	10.0892	7.69484	10.6745	7.62117	11.2394	7.78489	11.7264	8.0673	12.1685	8.45614	12.4223	8.95548	12.0334	9.38934	11.4891	9.55715	10.9119	9.61036	10.3348	9.60627
at_ri_16n591	F	S	8.87735	8.51404	8.53774	8.19812	8.00067	8.02832	7.62157	7.7045	7.60182	7.2859	8.61672	6.86731	9.20117	6.68961	9.78562	6.64617	10.3622	6.86336	10.8874	7.15954	11.3534	7.53469	11.5824	8.0757	11.2073	8.54169	10.6189	8.7036	10.0147	8.71544	9.41442	8.7036
at_ri_16n592	F	S	8.62083	8.76568	8.35069	8.53078	7.81825	8.38593	7.45024	8.06882	7.46199	7.65383	8.50729	7.16836	9.07497	6.99611	9.66614	6.91781	10.2181	7.09398	10.7467	7.37195	11.1852	7.75953	11.4044	8.26456	10.915	8.73437	10.3473	8.88313	9.75618	8.93794	9.16893	8.94969
at_ri_16n594	F	S	9.72265	9.26601	9.36704	8.99931	8.78513	8.84979	8.37699	8.55884	8.42144	8.1022	9.36704	7.64557	9.94086	7.44756	10.5389	7.35462	11.1289	7.50414	11.6664	7.79509	12.1675	8.13857	12.4624	8.65582	12.0866	9.14478	11.5047	9.35896	10.8986	9.41553	10.2924	9.43169
at_ri_17e1162	F	S	8.55598	8.44401	8.2664	8.15829	7.71428	7.98455	7.35134	7.66795	7.4247	7.26254	8.38995	6.85714	8.95366	6.70656	9.54053	6.64864	10.0965	6.84941	10.6062	7.14285	11.0656	7.51351	11.251	8.08879	10.8262	8.48262	10.2548	8.61003	9.66022	8.62933	9.07335	8.6332
at_ri_17e1163	F	S	7.93989	8.86478	7.62245	8.57477	7.16785	8.42193	6.79163	8.07314	6.84649	7.6734	7.7753	7.34421	8.32396	7.23447	8.88437	7.16001	9.4056	7.3834	9.88372	7.67732	10.3109	8.04179	10.5068	8.54342	10.1228	8.93532	9.55844	9.07248	8.99019	9.0764	8.42977	9.05681
at_ri_17e1165	F	S	8.66565	8.79141	8.42592	8.54775	7.91502	8.34339	7.57311	8.08008	7.61634	7.69887	8.61849	7.34124	9.1569	7.21941	9.71889	7.19976	10.218	7.40805	10.6857	7.69494	11.0905	8.06829	11.2673	8.55954	10.8311	8.93289	10.2887	9.04293	9.73068	9.05079	9.18441	8.99577
at_ri_17e1166	F	S	9.88868	9.1784	9.6164	8.85482	9.09948	8.64963	8.71671	8.31422	8.8272	7.88411	9.78213	7.55659	10.3543	7.4461	10.9383	7.43426	11.475	7.66708	11.9406	8.01038	12.3589	8.4326	12.5207	8.98504	12.1182	9.36386	11.5302	9.47435	10.9541	9.46251	10.3622	9.38753
at_ri_17e1168	F	S	8.35731	9.09633	8.0782	8.77792	7.61042	8.44772	7.27628	8.21972	7.30773	7.7991	8.34944	7.48855	8.91944	7.39421	9.50909	7.40207	10.0162	7.65366	10.5036	7.96421	10.9125	8.37696	11.054	8.91158	10.5744	9.30075	10.0044	9.39116	9.42261	9.37543	8.84475	9.32433
at_ri_17e1169	F	S	8.36006	8.50963	8.17901	8.29315	7.58467	8.11603	7.22256	7.87987	7.25798	7.44691	8.2105	6.95491	8.73792	6.73056	9.28896	6.6479	9.83213	6.81322	10.3596	7.06118	10.8201	7.38787	11.0484	7.9271	10.6823	8.33251	10.1431	8.53325	9.58416	8.62378	9.02525	8.68282
at_ri_17e1170	F	S	8.54752	8.75065	8.18108	8.45591	7.62744	8.28066	7.26499	7.97397	7.33669	7.53185	8.30456	7.12957	8.88209	6.97822	9.49547	6.94635	10.0451	7.13754	10.5709	7.42033	11.0568	7.77482	11.3077	8.30854	10.9055	8.7387	10.3399	8.91395	9.7464	8.96175	9.14895	8.96175
at_ri_17e1171	F	S	10.4109	9.46737	9.96523	9.16624	9.40714	9.0458	9.00163	8.76073	9.00163	8.31105	9.88091	7.84531	10.447	7.60039	11.0694	7.50002	11.6435	7.64456	12.1855	7.90955	12.6794	8.25886	12.9644	8.79285	12.591	9.25056	12.0289	9.48744	11.4187	9.57578	10.8164	9.60789
at_ri_17e1172	F	S	8.62963	9.69198	8.37197	9.38279	7.80908	9.16477	7.42457	8.85161	7.50782	8.39972	8.55035	8.07863	9.13306	7.94386	9.71973	7.90025	10.2707	8.14602	10.786	8.45918	11.23	8.85954	11.4124	9.44621	10.9684	9.81486	10.3698	9.9536	9.77126	9.9536	9.17666	9.91396
at_ri_17e1173	F	S	9.70864	10.0551	9.39762	9.75982	8.88975	9.53935	8.48423	9.21258	8.53542	8.79919	9.56691	8.37794	10.1496	8.2362	10.7401	8.24014	11.2716	8.50786	11.7598	8.8425	12.189	9.24801	12.3819	9.77951	11.937	10.2126	11.3622	10.3543	10.7716	10.3622	10.1811	10.2953
at_ri_17e1269a	F	S	9.19683	9.58266	8.87006	9.35037	8.3425	9.2362	7.89368	9.00392	7.874	8.59841	8.78345	8.12991	9.31494	7.90943	9.87793	7.7677	10.433	7.85431	10.9645	8.05116	11.4527	8.3425	11.7795	8.81101	11.4606	9.27951	10.9409	9.51573	10.3897	9.6299	9.81494	9.69683
at_ri_17e1269b	F	S	8.88556	9.07192	8.59215	8.81023	8.01326	8.59612	7.68813	8.29875	7.70796	7.90621	8.67542	7.47006	9.23845	7.32732	9.80544	7.2956	10.3566	7.52557	10.8562	7.81501	11.2923	8.18376	11.5144	8.71507	11.102	9.15122	10.539	9.28206	9.96404	9.28206	9.38515	9.25827
at_ri_17e1269c	F	S	8.64	8.916	8.296	8.584	7.772	8.38	7.376	8.028	7.356	7.608	8.464	7.196	9.08	7.076	9.712	7.052	10.28	7.304	10.816	7.628	11.304	8.036	11.5	8.672	11.012	9.076	10.4	9.196	9.772	9.188	9.148	9.14
at_ri_17e1269d	F	S	9.31061	8.20306	8.9879	7.94808	8.39827	7.83653	7.97198	7.54968	7.97995	7.11542	8.96798	6.58555	9.54965	6.40229	10.1512	6.30269	10.7448	6.43018	11.3026	6.6732	11.8086	7.01184	12.1074	7.52976	11.705	8.00386	11.1432	8.2429	10.5337	8.33054	9.92813	8.37437
at_ri_17e1485	F	S	9.04575	9.66526	8.78304	9.34766	8.27331	9.09672	7.96747	8.73207	8.06158	8.36349	9.15161	8.0655	9.73584	7.96747	10.3162	7.991	10.8259	8.30076	11.2925	8.66149	11.6846	9.10456	11.7944	9.68095	11.3474	10.0534	10.7553	10.1083	10.175	10.0417	9.59077	9.93581
at_ri_17e1486	F	S	8.15886	8.08056	7.87698	7.83	7.34846	7.60293	7.00785	7.29364	7.06658	6.92172	8.11971	6.4206	8.6913	6.26792	9.27855	6.29141	9.81099	6.54197	10.3082	6.85125	10.7428	7.24667	10.9072	7.82217	10.4922	8.21758	9.91278	8.32329	9.32553	8.3272	8.73828	8.28414
AV_s_f0_103	F	S	9.12358	9.95537	8.81026	9.73157	8.28433	9.5861	7.90014	9.31008	7.8703	8.88859	8.81772	8.3925	9.36603	8.206	9.92926	8.13886	10.4925	8.29179	11.0147	8.53797	11.4586	8.90351	11.7047	9.41825	11.3205	9.84347	10.7797	10.0374	10.209	10.1083	9.63459	10.1456
AV_s_f0_105	F	S	9.80015	8.94865	9.44861	8.75335	8.77288	8.66351	8.40181	8.51899	8.42524	8.03464	9.22207	7.5503	9.73375	7.2925	10.2923	7.12845	10.847	7.23782	11.386	7.42921	11.8821	7.71435	12.2336	8.18698	11.9172	8.6557	11.386	8.89396	10.8313	8.99942	10.2454	9.06192
AV_s_f0_111	F	S	9.18734	9.73555	8.7791	9.47894	8.16091	9.33509	7.85376	9.0707	7.79933	8.63525	8.70523	8.11814	9.24566	7.88486	9.81331	7.77989	10.3887	7.9393	10.9253	8.18424	11.4307	8.49528	11.7612	8.98128	11.4385	9.50616	10.8903	9.73944	10.3149	9.84053	9.72778	9.89496
AV_s_f0_112	F	S	8.99613	9.01157	8.64092	8.73358	8.10424	8.52895	7.77991	8.21621	7.84941	7.78764	8.83011	7.38995	9.40153	7.23551	9.98455	7.22007	10.5251	7.47103	11.0193	7.77605	11.4517	8.18918	11.6332	8.77991	11.1815	9.14671	10.6062	9.28571	10.0154	9.27798	9.42856	9.23551
AV_s_f0_214	F	S	8.01162	8.86771	7.69722	8.58361	7.14796	8.33739	6.81461	8.03056	6.87143	7.62903	7.87146	7.23887	8.44345	7.11386	9.01923	7.11386	9.54955	7.3563	10.0344	7.68206	10.4473	8.08738	10.6216	8.63285	10.1897	9.01165	9.60637	9.12908	9.02302	9.12908	8.43966	9.09499
AV_s_f0_215	F	S	8.9196	9.25394	8.5622	8.96956	8.08567	8.80047	7.72827	8.51225	7.73596	8.09336	8.69671	7.69369	9.24241	7.54381	9.81502	7.51307	10.3415	7.72827	10.8373	8.00113	11.2638	8.37005	11.479	8.89654	11.0871	9.32312	10.5298	9.47299	9.9649	9.49605	9.39613	9.47299
AV_s_f0_217	F	S	8.67616	9.26167	8.39101	8.96131	7.84733	8.70658	7.53176	8.42143	7.53176	7.988	8.53929	7.66103	9.10959	7.53556	9.68369	7.53937	10.2046	7.7865	10.6988	8.09826	11.1094	8.50507	11.2805	9.04496	10.8623	9.43276	10.2958	9.55823	9.71791	9.55062	9.1324	9.4974
AV_s_f0_218	F	S	8.30808	9.41429	7.93551	9.14926	7.4477	8.99562	7.07512	8.71907	7.05592	8.30808	8.05458	7.9163	8.61152	7.75882	9.18383	7.71273	9.72925	7.90094	10.2401	8.16212	10.6857	8.51934	10.8931	9.05324	10.4898	9.4527	9.92514	9.60634	9.35283	9.62939	8.77668	9.6217
AV_s_f0_221	F	S	7.9506	8.91603	7.62122	8.68508	7.04196	8.545	6.6255	8.26862	6.61036	7.83323	7.49249	7.3562	8.03768	7.15175	8.62072	7.01924	9.16212	7.17826	9.69595	7.42435	10.2033	7.7348	10.4796	8.25348	10.1389	8.71537	9.60508	8.94632	9.0334	9.02582	8.45035	9.06368
AV_s_f0_223	F	S	9.3026	9.5728	8.93204	9.22154	8.42252	9.01696	8.06354	8.71202	8.106	8.28742	9.08644	7.94774	9.67316	7.83966	10.2753	7.83966	10.8119	8.09828	11.3098	8.43024	11.7344	8.85484	11.9428	9.41454	11.5182	9.83914	10.9277	9.9395	10.3332	9.90476	9.73492	9.81598
AV_s_f0_245	F	S	8.99387	8.38937	8.65675	8.09875	8.21112	7.91662	7.89337	7.62212	7.90112	7.18037	8.84275	6.80837	9.393	6.67275	9.97038	6.69212	10.4857	6.91688	10.9779	7.20362	11.3964	7.58338	11.5359	8.10262	11.0902	8.48237	10.5478	8.62187	9.97425	8.62963	9.4085	8.59863
AV_s_f0_247	F	S	9.38266	9.32864	9.08559	9.03158	8.54933	8.8271	8.23683	8.50689	8.24069	8.11723	9.2129	7.75458	9.77617	7.6427	10.3394	7.61569	10.8873	7.87032	11.3734	8.18668	11.8016	8.56862	11.9752	9.10488	11.5431	9.50225	10.976	9.61799	10.405	9.60642	9.82633	9.54469
AV_s_f0_26	F	S	8.71978	9.72691	8.43898	9.50227	7.97098	9.35626	7.59658	9.02678	7.59658	8.65613	8.53258	8.28922	9.05674	8.13197	9.60336	8.1095	10.1125	8.31168	10.5805	8.58499	10.9924	8.94067	11.1833	9.44986	10.794	9.80554	10.2735	9.94032	9.72317	9.95155	9.18029	9.93658
AV_s_f0_3	F	S	8.73592	10.3109	8.42768	10.0628	7.89766	9.92752	7.52552	9.63808	7.55935	9.187	8.54421	8.72464	9.10806	8.55172	9.70574	8.55172	10.247	8.78102	10.7846	9.06295	11.2357	9.44261	11.4837	9.96511	11.0515	10.435	10.4876	10.5853	9.89369	10.5929	9.29977	10.5553
AV_s_f0_43	F	S	8.40517	9.21809	8.12176	8.95333	7.55122	8.72586	7.2268	8.43873	7.25291	8.02108	8.23363	7.60716	8.81163	7.44308	9.38216	7.47292	9.90422	7.70038	10.4039	7.99125	10.8551	8.36788	11.0117	8.90485	10.5978	9.2964	10.0347	9.43064	9.45302	9.45302	8.87129	9.44183
AV_s_f0_44	F	S	8.95333	7.53845	8.64394	7.27812	8.14213	7.09701	7.80634	6.8329	7.8818	6.43296	8.72695	6.15376	9.2514	6.02925	9.79471	6.00662	10.289	6.21413	10.7644	6.47824	11.1832	6.81404	11.3492	7.32717	10.9568	7.66674	10.4323	7.77993	9.89281	7.79124	9.35704	7.75729
AV_s_f0_45	F	S	9.73358	9.49034	9.44401	9.21235	8.86872	9.0193	8.52509	8.73358	8.55211	8.32045	9.59072	7.90347	10.1737	7.72972	10.7645	7.72972	11.332	7.9498	11.8649	8.22393	12.305	8.6332	12.4672	9.17374	11.9884	9.57528	11.4093	9.71814	10.8108	9.74902	10.2085	9.72972
AV_s_f0_46	F	S	9.17454	8.69346	8.93968	8.46239	8.38284	8.29193	8.06844	8.01162	8.11011	7.57979	9.03817	7.20478	9.57228	7.04568	10.1253	7.06462	10.6329	7.27675	11.1254	7.53054	11.5534	7.87904	11.7276	8.398	11.311	8.77301	10.7806	8.92832	10.2276	8.95862	9.67455	8.92832
AV_s_f0_47	F	S	8.98109	7.45926	8.65444	7.1672	8.13179	6.96736	7.75133	6.65223	7.80513	6.23719	8.78125	5.87595	9.3577	5.73376	9.96106	5.7107	10.4952	5.95281	11.0064	6.2564	11.4675	6.60996	11.7058	7.15182	11.2946	7.5784	10.7258	7.72827	10.1301	7.72443	9.53833	7.7129
AV_s_f0_62	F	S	8.60905	9.07399	8.31179	8.8339	7.78968	8.67765	7.46194	8.41088	7.48862	8.02978	8.42231	7.63724	8.95585	7.47718	9.52369	7.46956	10.0267	7.66392	10.5145	7.93069	10.9376	8.29274	11.0976	8.80341	10.6822	9.18832	10.1373	9.32552	9.58466	9.33314	9.03207	9.29122
AV_s_f0_88	F	S	10.2012	10.0914	9.82885	9.77399	9.25668	9.60155	8.85694	9.31154	8.86478	8.88045	9.8602	8.41801	10.4441	8.22206	11.079	8.19071	11.6394	8.43369	12.2038	8.71194	12.6701	9.12343	12.8504	9.69952	12.4271	10.1463	11.8432	10.3109	11.2319	10.3422	10.6127	10.3031
Avia_i_f0_100	F	MR	9.17076	8.55268	8.81537	8.22046	8.31318	8.00414	7.89211	7.62943	7.96937	7.20449	8.96602	6.91477	9.56865	6.79502	10.179	6.79115	10.7353	7.03452	11.2452	7.3706	11.6894	7.79553	11.8826	8.37112	11.4538	8.78833	10.8589	8.90422	10.2485	8.8849	9.64205	8.8115
Avia_i_f0_114	F	MR	9.82391	8.05201	9.48331	7.74967	9.01258	7.55067	8.63371	7.25599	8.69877	6.86946	9.62491	6.53269	10.1683	6.39492	10.7577	6.41022	11.2476	6.65898	11.7106	6.97279	12.1278	7.35932	12.277	7.87979	11.8446	8.22805	11.2973	8.33138	10.7386	8.31224	10.1798	8.25101
Avia_i_f0_116	F	MR	9.24562	8.15024	8.83198	7.82086	8.35323	7.60255	8.01236	7.31147	8.11577	6.85187	9.07327	6.55696	9.65926	6.45738	10.2721	6.42674	10.8198	6.67952	11.3023	7.02422	11.7045	7.46084	11.8845	8.02002	11.4479	8.42217	10.8772	8.5409	10.2835	8.5026	9.69373	8.39536
Avia_i_f0_119	F	MR	9.41799	8.26682	9.04715	7.93074	8.53723	7.69896	8.12775	7.34743	8.21274	6.91477	9.17849	6.59414	9.77339	6.45507	10.3953	6.45894	10.9632	6.69458	11.4615	7.04225	11.9328	7.45559	12.1414	8.02731	11.759	8.49087	11.1641	8.62994	10.5537	8.6029	9.94722	8.51792
Avia_i_f0_149	F	MR	9.56148	8.69725	9.23923	8.35668	8.74119	8.12598	8.40429	7.81471	8.5288	7.4009	9.49557	7.1409	10.0705	7.01273	10.6784	7.05667	11.1728	7.33865	11.6671	7.66823	12.0626	8.09302	12.2018	8.66795	11.7221	9.00852	11.1325	9.06345	10.5502	9.01584	9.96796	8.92429
Avia_i_f0_75	F	MR	9.02764	7.9387	8.63734	7.59524	8.16898	7.34935	7.82551	7.01759	7.94651	6.58826	8.99251	6.35018	9.58967	6.28773	10.2102	6.30725	10.7293	6.59997	11.2094	6.96295	11.6114	7.40789	11.748	7.97773	11.2523	8.33681	10.6513	8.41096	10.0541	8.33291	9.46477	8.20411
Avia_i_f0_76	F	MR	9.2323	8.00769	8.90803	7.68722	8.45404	7.4774	8.11832	7.15694	8.22133	6.75636	9.17507	6.48168	9.72825	6.39012	10.3119	6.42827	10.8117	6.66099	11.2619	7.00434	11.6434	7.41636	11.8494	7.94664	11.4374	8.32433	10.8918	8.43115	10.331	8.38155	9.77784	8.27473
Avia_i_f0_98	F	MR	9.14979	8.16205	8.81049	7.87176	8.25253	7.62671	7.91323	7.33642	7.98863	6.93303	8.92736	6.62012	9.5004	6.45424	10.0923	6.47309	10.6276	6.70306	11.1027	7.02728	11.5249	7.42313	11.7285	7.94339	11.2874	8.34301	10.7294	8.45234	10.1413	8.42218	9.56072	8.3694
Avia_i_f0_109	F	MR	7.96887	8.19055	7.67075	7.80452	7.2274	7.54845	6.914	7.18918	7.05159	6.80698	8.08353	6.63499	8.67594	6.58148	9.24542	6.69997	9.73081	7.03248	10.1589	7.43379	10.522	7.9039	10.5717	8.48102	10.0442	8.76385	9.47092	8.77531	8.89379	8.64919	8.33196	8.47337
Avia_i_f0_124	F	MR	9.36845	8.69362	8.99522	8.33924	8.50889	8.09796	8.18844	7.76243	8.31285	7.37412	9.26666	7.13661	9.84347	7.06875	10.424	7.12907	10.933	7.42313	11.3892	7.78128	11.7888	8.19975	11.9094	8.73886	11.4382	9.0857	10.8689	9.13848	10.2921	9.05931	9.72283	8.94244
Avia_i_f0_129	F	MR	9.62883	8.66136	9.29232	8.3325	8.76461	8.06482	8.38221	7.69771	8.46634	7.26942	9.50264	6.99792	10.1107	6.8985	10.7607	6.90614	11.2808	7.18147	11.7779	7.54858	12.1986	7.99598	12.3439	8.59635	11.8506	8.95963	11.2426	9.04758	10.6192	8.99787	10.0036	8.91374
Avia_i_f0_229	F	MR	8.92467	8.97332	8.56544	8.67396	8.02285	8.46066	7.64491	8.1613	7.71975	7.68607	8.64028	7.31561	9.22403	7.16219	9.83398	7.13599	10.3766	7.34929	10.8892	7.66362	11.3158	8.06775	11.5141	8.62531	11.0726	9.04816	10.4776	9.18287	9.87888	9.18661	9.26893	9.15293
Avia_i_f0_230	F	MR	9.39681	8.74452	9.07451	8.37617	8.6486	8.0884	8.32629	7.72388	8.42989	7.30181	9.47355	7.10996	10.0798	7.06008	10.6592	7.17903	11.1426	7.51285	11.5916	7.90422	11.9216	8.38768	11.9484	8.97091	11.4381	9.24333	10.8434	9.2395	10.2601	9.11671	9.68459	8.97858
Avia_i_f0_232	F	MR	9.56588	8.54395	9.25056	8.21344	8.78709	7.9855	8.44518	7.63979	8.54775	7.26749	9.51649	7.02815	10.0825	6.94457	10.6638	6.97876	11.1577	7.25989	11.6021	7.62459	11.9706	8.05768	12.0694	8.60094	11.5794	8.91625	11.0057	8.94665	10.4359	8.88586	9.8774	8.76429
Avia_i_f0_233	F	MR	8.6683	8.48866	8.30138	8.12939	7.77777	7.84274	7.42615	7.50641	7.58285	7.02101	8.48866	6.77258	9.09636	6.6885	9.7461	6.71908	10.2544	6.99808	10.7207	7.3841	11.1679	7.81981	11.3322	8.38929	10.9042	8.7906	10.2965	8.88997	9.69259	8.85175	9.09254	8.74856
Avia_i_f0_236	F	MR	8.79827	8.69877	8.48829	8.3199	8.01374	7.96781	7.69992	7.63869	7.83387	7.19859	8.82889	7.01872	9.42973	6.9881	10.065	7.09143	10.5204	7.43586	10.949	7.84918	11.3011	8.32755	11.37	8.90926	10.8725	9.2269	10.2755	9.24221	9.68231	9.13122	9.10826	8.95518
Avia_i_f0_237	F	MR	8.90238	8.15558	8.57704	7.83025	8.05207	7.57146	7.71934	7.26461	7.83394	6.85054	8.79886	6.58066	9.37559	6.49563	9.99299	6.5363	10.4847	6.78769	10.9579	7.13151	11.3535	7.55297	11.5272	8.08534	11.0577	8.44025	10.4773	8.53268	9.89687	8.49571	9.32014	8.38849
Avia_i_f0_239	F	MR	9.77967	8.02966	9.44298	7.69297	8.85965	7.47765	8.5347	7.19577	8.61692	6.76903	9.59958	6.40494	10.1907	6.28749	10.7937	6.28749	11.3457	6.53805	11.8272	6.89431	12.2735	7.30539	12.4301	7.8574	11.9525	8.24499	11.3535	8.35461	10.7545	8.3272	10.1555	8.25282
Avia_i_f0_240	F	MR	9.31623	8.91184	8.97669	8.59138	8.41207	8.33196	8.06109	8.06109	8.09161	7.62237	9.11022	7.29809	9.70536	7.1722	10.3348	7.16457	10.8727	7.4278	11.3878	7.74826	11.8418	8.17554	12.0096	8.75924	11.506	9.12548	10.9147	9.22467	10.3081	9.19796	9.70154	9.14074
Avia_i_f0_241	F	MR	9.52875	7.75775	9.1707	7.41125	8.65095	7.18025	8.26595	6.853	8.37375	6.40255	9.31315	6.16	9.90605	6.05605	10.5221	6.0291	11.0495	6.28705	11.5307	6.6374	11.9273	7.08785	12.1159	7.65765	11.6809	8.03495	11.088	8.1235	10.4913	8.0773	9.89835	7.98105
Avia_i_f0_4	F	MR	8.4223	8.06086	7.9931	7.7559	7.45847	7.63542	7.0895	7.3794	7.09326	6.96901	7.94792	6.55487	8.49761	6.35156	9.06612	6.28002	9.64969	6.40803	10.1316	6.69794	10.5909	7.05938	10.8432	7.56388	10.4479	8.01192	9.90195	8.18511	9.31837	8.21523	8.74233	8.21147
Avia_i_f0_51	F	MR	8.92763	8.24725	8.57052	7.93149	8.01795	7.68715	7.67588	7.40523	7.79617	6.98798	8.63066	6.70606	9.18324	6.58577	9.78092	6.54818	10.2959	6.75492	10.762	7.07444	11.1642	7.47289	11.3559	8.00667	10.9612	8.41264	10.4087	8.51789	9.84106	8.51038	9.27721	8.4352
Avia_i_f0_65	F	MR	9.1456	8.72146	8.81235	8.49045	8.19886	8.30868	7.91104	8.05495	7.93755	7.65353	8.85022	7.25211	9.38419	7.05139	9.94466	7.02489	10.4976	7.12713	10.9974	7.39601	11.414	7.78986	11.5958	8.31246	11.1906	8.70631	10.6453	8.86915	10.0772	8.90324	9.50537	8.90324
Avia_i_f0_66	F	MR	9.40487	8.6128	9.00883	8.29751	8.49361	8.09757	8.13602	7.83611	8.186	7.37855	9.05113	7.05173	9.60481	6.89793	10.2123	6.86332	10.7391	7.07864	11.2312	7.37855	11.6696	7.7669	11.8849	8.29366	11.4927	8.70124	10.9275	8.85888	10.3546	8.8781	9.77783	8.82043
Avia_i_f0_7	F	MR	8.00774	7.93318	7.69086	7.65358	7.14285	7.44109	6.81478	7.18758	6.84834	6.78869	7.72814	6.50163	8.27243	6.37488	8.83163	6.35251	9.33491	6.57246	9.82328	6.8297	10.2483	7.18386	10.4496	7.67968	9.99477	8.05621	9.45421	8.16432	8.89501	8.16805	8.34326	8.14195
Avia_i_f0_78	F	MR	8.65149	7.81766	8.28173	7.55355	7.77615	7.34603	7.33471	7.0706	7.40263	6.62161	8.25532	6.33109	8.81373	6.18017	9.40609	6.10849	9.9494	6.27827	10.455	6.55747	10.9153	6.90836	11.1756	7.44036	10.7983	7.86293	10.2475	8.00631	9.66643	8.03649	9.08916	8.0214
Avia_i_f0_80	F	MR	9.06158	8.46103	8.62447	8.12654	8.12274	7.92889	7.71983	7.62481	7.78825	7.17629	8.64728	6.87221	9.22123	6.70876	9.81038	6.64035	10.3995	6.8266	10.8747	7.16108	11.327	7.56779	11.4828	8.06192	11.1825	8.56365	10.6048	8.69669	10.008	8.69289	9.41508	8.66248
Avia_i_f0_83	F	MR	9.72443	8.51889	9.3353	8.24421	8.79739	8.06491	8.41589	7.79404	8.43115	7.35913	9.32386	6.9433	9.88467	6.77162	10.4607	6.69151	11.0292	6.85555	11.5289	7.16075	11.9982	7.51173	12.2652	8.02294	11.8837	8.46167	11.3153	8.64097	10.7354	8.69438	10.1479	8.70201
Avia_i_f0_87	F	MR	9.42003	8.26417	9.03976	7.9065	8.55408	7.64295	8.20393	7.29657	8.29053	6.90125	9.22425	6.68664	9.81159	6.59628	10.4027	6.60757	10.9599	6.8523	11.4117	7.22127	11.807	7.65425	11.9501	8.22276	11.5021	8.58797	10.9185	8.65573	10.3312	8.58797	9.73629	8.49007
Castelli_f0_14	F	HR	8.59841	7.5118	8.20077	7.20865	7.59447	6.93699	7.27951	6.64566	7.41337	6.22046	8.27164	5.96455	8.85825	5.85432	9.45274	5.82282	10.0354	6.03936	10.5354	6.3307	10.9764	6.72833	11.1693	7.26377	10.7598	7.66928	10.1771	7.78345	9.58266	7.77164	8.99211	7.70865
Castelli_f0_23	F	HR	9.3953	8.89555	8.93553	8.63968	8.34782	8.45177	7.94403	8.2039	8.01999	7.73213	8.91154	7.32434	9.49925	7.10445	10.1469	6.9965	10.7226	7.18041	11.2824	7.45227	11.8021	7.81609	12.058	8.3958	11.6622	8.83958	11.0705	9.01949	10.4508	9.05147	9.83108	9.05547
Castelli_f0_24	F	HR	9.04218	8.74973	8.62326	8.51261	8.06603	8.36243	7.73802	8.14112	7.68664	7.72221	8.50866	7.25192	9.03822	7.03456	9.59546	6.91995	10.1606	7.06222	10.6902	7.28749	11.1842	7.6076	11.4727	8.12136	11.1565	8.55608	10.6111	8.76554	10.046	8.86829	9.45318	8.90386
Castelli_f0_252	F	HR	8.95515	7.57834	8.58432	7.26669	8.07936	6.99448	7.74798	6.63943	7.84266	6.20548	8.83285	5.90566	9.43249	5.79126	10.0479	5.81493	10.5805	6.12264	11.046	6.5053	11.4563	6.97081	11.5983	7.53889	11.1525	7.93339	10.5608	8.02807	9.95323	7.95312	9.33781	7.83871
Castelli_f0_258	F	HR	9.3331	8.46546	8.93908	8.19084	8.50128	8.00378	8.16696	7.69334	8.14706	7.29136	9.10624	6.9053	9.6714	6.75804	10.2604	6.75804	10.7699	6.99286	11.2475	7.31126	11.6694	7.71722	11.8166	8.2585	11.4107	8.63262	10.8535	8.74804	10.2803	8.72416	9.7112	8.66048
Castelli_f0_25	F	HR	8.80489	9.51477	8.46368	9.26376	7.97343	9.11473	7.58907	8.83234	7.56554	8.397	8.45191	8.02049	8.99315	7.844	9.55007	7.7734	10.0835	7.94597	10.5737	8.21267	11.0247	8.55388	11.2718	9.05982	10.8835	9.44025	10.3541	9.61282	9.79716	9.65204	9.23631	9.67165
Castelli_f0_263	F	HR	8.44754	9.25873	8.00399	8.93905	7.42057	8.73126	7.04095	8.41957	7.12487	8.04794	8.09989	7.62437	8.6913	7.41258	9.31867	7.34065	9.91807	7.54045	10.4815	7.86413	10.997	8.2877	11.1289	8.8911	10.6613	9.33865	10.0619	9.47851	9.43456	9.48251	8.80718	9.44654
Castelli_f0_280	F	HR	7.74313	7.66355	7.36115	7.36115	6.80409	7.19005	6.34253	6.85184	6.44598	6.40221	7.38502	6.02818	7.99779	5.86902	8.61851	5.8173	9.19945	6.04808	9.71672	6.37834	10.1862	6.79215	10.421	7.34921	10.0032	7.79486	9.3984	7.92219	8.77767	7.92219	8.16093	7.87444
Castelli_f0_285	F	HR	8.68692	8.14449	8.26904	7.84715	7.84314	7.65429	7.42125	7.32481	7.45741	6.91498	8.33333	6.56541	8.89183	6.41675	9.45034	6.45291	9.97268	6.6297	10.4227	6.94712	10.8888	7.32883	11.1178	7.86724	10.7321	8.29315	10.1696	8.41369	9.59097	8.39762	9.00836	8.34137
Castelli_f0_334	F	HR	9.18612	9.00481	8.77919	8.67041	8.24333	8.45687	7.84043	8.11441	7.88072	7.63898	8.92021	7.21191	9.54873	7.04672	10.2135	7.05478	10.7937	7.30055	11.3618	7.65107	11.8251	8.10635	11.9984	8.69861	11.5189	9.14583	10.8944	9.2949	10.2417	9.28684	9.59305	9.21835
Castelli_f0_356	F	HR	9.36302	9.0999	8.99466	8.8125	8.43603	8.56557	8.10005	8.28221	8.17291	7.8005	9.12824	7.42403	9.72734	7.26616	10.3143	7.24997	10.8608	7.50499	11.3668	7.82883	11.8121	8.23363	11.9942	8.78416	11.6299	9.22944	11.047	9.39136	10.4438	9.38731	9.84474	9.34278
Castelli_f0_358	F	HR	9.68337	9.00116	9.262	8.69617	8.72426	8.48749	8.29086	8.17849	8.37513	7.717	9.32621	7.36386	9.92415	7.20735	10.5422	7.1913	11.124	7.42405	11.6257	7.74509	12.1112	8.14238	12.3119	8.69617	11.8624	9.12556	11.2685	9.262	10.6585	9.25799	10.0365	9.20983
Castelli_f0_364	F	HR	10.1816	8.91996	9.77178	8.60254	9.23336	8.41771	8.82353	8.19672	8.85567	7.71456	9.73963	7.3449	10.3102	7.15204	10.929	7.09177	11.4834	7.2766	12.0098	7.56991	12.504	7.96368	12.7089	8.51012	12.2549	8.91192	11.6763	9.08872	11.0816	9.13291	10.483	9.0847
Castelli_f0_377	F	HR	10.0029	9.66378	9.52812	9.40044	8.96154	9.2169	8.59047	8.99346	8.55057	8.56653	9.40443	8.04783	9.97101	7.81641	10.5895	7.71267	11.164	7.8603	11.7067	8.13162	12.2094	8.44683	12.4648	8.97351	12.1416	9.44832	11.587	9.67176	10.9845	9.76353	10.382	9.80343
Castelli_f0_248	F	HR	8.36314	8.5376	7.96224	8.18125	7.55021	7.9511	7.23098	7.60589	7.3312	7.2384	8.21094	6.99341	8.76403	6.91174	9.32083	6.97114	9.82938	7.2384	10.2525	7.57248	10.62	7.97709	10.724	8.51904	10.2934	8.84198	9.744	8.9088	9.19091	8.84198	8.64154	8.74176
Castelli_f0_265	F	HR	8.41734	8.69731	7.98102	8.39916	7.55197	8.23918	7.14838	7.96284	7.16656	7.53743	8.08283	7.15201	8.62459	6.95203	9.24635	6.91204	9.79175	7.11202	10.2462	7.39562	10.6644	7.78468	10.8607	8.30099	10.468	8.71186	9.91537	8.85002	9.34088	8.87184	8.7664	8.8573
Castelli_f0_267	F	HR	8.6364	8.14213	8.22891	7.86293	7.65164	7.66674	7.31962	7.39131	7.32339	6.94609	8.25155	6.53484	8.81373	6.34619	9.41363	6.28582	9.98336	6.47447	10.4927	6.78385	10.9606	7.17625	11.1907	7.73465	10.7908	8.15345	10.2173	8.32324	9.62115	8.33456	9.02124	8.30815
Castelli_f0_272	F	HR	9.22499	8.48925	8.81373	8.21382	8.34588	8.04026	7.97235	7.76861	7.99121	7.34226	8.85523	6.98382	9.39854	6.82158	9.96827	6.75744	10.4927	6.94609	10.9832	7.22152	11.4284	7.57996	11.6397	8.09309	11.285	8.50812	10.738	8.67035	10.1758	8.68545	9.6136	8.66658
Castelli_f0_273	F	HR	9.21184	8.13358	8.73054	7.86495	8.2082	7.69705	7.82764	7.44708	7.81644	7.02547	8.59622	6.59641	9.14095	6.39493	9.70433	6.29047	10.2714	6.40986	10.7975	6.64864	11.2825	6.95458	11.5773	7.45454	11.2452	7.90972	10.7117	8.12985	10.1483	8.21939	9.57375	8.2679
Castelli_f0_277	F	HR	6.74363	7.45619	6.32491	7.20643	5.86578	7.08154	5.40298	6.79872	5.45441	6.38367	6.31756	5.97597	6.85749	5.76661	7.45252	5.68213	7.99979	5.85109	8.49565	6.11555	8.94743	6.48652	9.17515	7.00441	8.78949	7.43783	8.24221	7.60311	7.66555	7.6178	7.08889	7.62515
Castelli_f0_286	F	HR	7.12331	8.0593	6.72861	7.79992	6.31136	7.69843	5.95801	7.4541	5.99936	7.04061	6.86769	6.63088	7.36764	6.47676	7.89766	6.44293	8.38633	6.61208	8.84869	6.86017	9.26594	7.18345	9.45388	7.70219	9.05543	8.07809	8.55172	8.22469	8.02922	8.24725	7.51048	8.23597
Castelli_f0_341	F	HR	9.34364	9.08441	8.87936	8.79424	8.39186	8.5737	8.02431	8.32222	8.05913	7.88115	8.88322	7.48265	9.44036	7.33562	10.0323	7.2892	10.5624	7.47491	11.0615	7.75734	11.518	8.10556	11.754	8.62013	11.3903	9.08054	10.8409	9.2353	10.2606	9.27786	9.68798	9.25078
Castelli_f0_352	F	HR	8.62294	8.90824	8.18372	8.61168	7.65816	8.37517	7.39163	8.09362	7.47421	7.72198	8.36767	7.43667	8.912	7.33156	9.46759	7.32781	9.97813	7.57557	10.4249	7.89091	10.834	8.25505	11.0105	8.75808	10.6088	9.13348	10.0532	9.21232	9.49387	9.17478	8.94578	9.08843
Castelli_f0_353	F	HR	9.3483	8.70187	8.9352	8.36145	8.44177	8.12812	8.0631	7.79535	8.13195	7.36312	9.04612	7.04182	9.62753	6.9156	10.2625	6.90795	10.7636	7.1604	11.2684	7.50082	11.7007	7.90627	11.8728	8.47237	11.4559	8.87017	10.8745	8.9964	10.2778	8.97345	9.68107	8.90077
Castelli_f0_354	F	HR	8.86746	8.41194	8.4461	8.07409	7.86531	7.85772	7.5882	7.56922	7.63376	7.14028	8.60174	6.78725	9.18252	6.63161	9.81646	6.6392	10.3327	6.88215	10.8414	7.2086	11.2969	7.62616	11.4677	8.17279	11.0198	8.55618	10.439	8.68145	9.83923	8.65868	9.23567	8.60174
Castelli_f0_355	F	HR	9.04721	8.69586	8.5431	8.38652	8.05809	8.22994	7.64946	7.96261	7.6991	7.55016	8.57747	7.16444	9.13887	6.97731	9.73845	6.88948	10.3037	7.05751	10.8307	7.32866	11.3042	7.69147	11.5334	8.22613	11.1362	8.6424	10.5786	8.81425	9.98287	8.8448	9.39092	8.85244
Castelli_f0_357	F	HR	9.07342	8.64425	8.60247	8.26445	8.11253	8.05176	7.74412	7.75172	7.77451	7.29596	8.67463	6.98072	9.26332	6.84779	9.85961	6.8288	10.4255	7.05289	10.9306	7.38711	11.3712	7.80109	11.5839	8.3556	11.1813	8.78477	10.5926	8.9215	9.98494	8.89492	9.38486	8.83035
Castelli_f0_365	F	HR	9.84704	9.58943	9.38565	9.25492	8.85888	9.00114	8.54744	8.70124	8.58973	8.27444	9.51253	7.92839	10.0931	7.77843	10.7083	7.77843	11.2312	8.04758	11.7349	8.37441	12.2117	8.76276	12.3886	9.32028	11.9541	9.72016	11.362	9.85473	10.7583	9.8432	10.1585	9.77399
Castelli_f0_374	F	HR	8.38505	7.62108	7.94315	7.30275	7.43757	7.1567	6.97319	6.8571	6.99941	6.41144	7.87948	6.00698	8.46744	5.80849	9.08537	5.7336	9.65086	5.91336	10.1789	6.21296	10.6995	6.57996	10.9466	7.12299	10.5871	7.58362	10.0141	7.77836	9.39995	7.80458	8.79326	7.78585
at_ri_16n553	M	S	10.0758	8.9586	9.7398	8.7066	9.198	8.568	8.8704	8.2362	8.9166	7.7784	9.9666	7.3416	10.563	7.1526	11.1846	7.1358	11.739	7.3206	12.2766	7.602	12.7176	8.0262	12.8478	8.6016	12.3816	8.9838	11.7852	9.1182	11.1846	9.1434	10.5672	9.114
at_ri_16n554	M	S	8.0931	8.62177	7.8069	8.38725	7.25835	8.18453	6.9324	7.88242	6.96817	7.51275	7.84665	7.24245	8.37533	7.12718	8.904	7.08345	9.44063	7.25835	9.88185	7.54057	10.2833	7.89832	10.5258	8.4111	10.1879	8.78872	9.66323	8.904	9.1266	8.8881	8.58998	8.81655
at_ri_16n555	M	S	9.01673	8.69585	8.74799	8.43914	8.24662	8.2787	7.84552	7.99793	7.86557	7.60887	8.84024	7.17568	9.36568	6.98716	9.97536	6.91496	10.4968	7.09546	11.0142	7.34414	11.4514	7.71315	11.6359	8.22656	11.2228	8.65574	10.6853	8.82821	10.1238	8.87233	9.54618	8.86832
at_ri_16n556	M	S	8.77111	9.55812	8.46812	9.27873	7.99198	9.02295	7.69292	8.67667	7.78343	8.28317	8.75144	8.03527	9.30627	7.95263	9.88865	7.99592	10.3648	8.2635	10.8212	8.58617	11.2226	9.00722	11.3092	9.54237	10.8606	9.89259	10.3136	9.97916	9.7588	9.92014	9.20397	9.80208
at_ri_16n557	M	S	8.18896	10.2283	7.95274	9.96848	7.40156	9.72439	7.09841	9.374	7.20077	8.96061	8.29526	8.62203	8.88187	8.49998	9.49998	8.55116	9.98817	8.85038	10.496	9.1929	10.8622	9.64565	11.0197	10.2008	10.5	10.5748	9.92124	10.6614	9.311	10.5984	8.70077	10.4921
at_ri_16n558	M	S	9.67703	8.97125	9.41432	8.73207	8.84186	8.57915	8.43799	8.32036	8.50465	7.95571	9.37511	7.54793	9.8966	7.36756	10.4651	7.29698	10.9749	7.4303	11.4964	7.68516	11.9277	8.0106	12.1982	8.4772	11.8689	8.94772	11.3435	9.0928	10.7867	9.13201	10.2377	9.13593
at_ri_16n559	M	S	8.74163	8.30416	8.45258	8.07761	7.91746	7.90184	7.51905	7.64404	7.57764	7.19876	8.57758	6.73394	9.13223	6.55427	9.72594	6.50349	10.2767	6.69098	10.7884	6.97612	11.2688	7.34328	11.4524	7.87059	11.0149	8.30416	10.4485	8.4643	9.86656	8.51508	9.27675	8.49946
at_ri_16n560	M	S	8.68385	8.98792	8.41927	8.71149	7.83877	8.5022	7.47546	8.14679	7.58208	7.75978	8.52984	7.43202	9.11034	7.2938	9.70664	7.27406	10.2358	7.47941	10.7215	7.80717	11.1559	8.22182	11.3573	8.75888	10.9545	9.16958	10.374	9.292	9.78957	9.26435	9.20907	9.20117
at_ri_16n561	M	S	9.22908	10.3793	8.97698	10.0878	8.5043	9.85144	8.16949	9.51268	8.25614	9.13848	9.17393	8.89032	9.71357	8.82336	10.2847	8.83518	10.7574	9.0597	11.2143	9.37482	11.6004	9.7766	11.7264	10.2847	11.3443	10.6471	10.8086	10.7417	10.265	10.7023	9.72933	10.6117
at_ri_16n562	M	S	8.79631	9.02286	8.52289	8.78459	7.94871	8.59711	7.6167	8.31197	7.6792	7.9409	8.54633	7.60498	9.08145	7.4839	9.6361	7.44093	10.1439	7.58936	10.6399	7.83153	11.0423	8.2026	11.1985	8.70647	10.8392	9.08926	10.3275	9.25722	9.78844	9.2416	9.2455	9.20254
at_ri_16n563	M	S	8.49389	8.47421	8.19869	8.23805	7.63584	8.07667	7.28947	7.75786	7.30915	7.38	8.20262	7.01789	8.73792	6.86438	9.32045	6.80141	9.85181	6.96278	10.3517	7.22256	10.7846	7.56893	11.0247	8.10816	10.6469	8.48995	10.1116	8.65526	9.55267	8.68282	8.99376	8.66314
at_ri_16n564	M	S	9.27806	9.3859	8.96254	9.09833	8.41536	8.86668	8.09584	8.53118	8.21965	8.11581	9.15025	7.87617	9.7214	7.77632	10.3285	7.76434	10.8357	7.96404	11.315	8.30353	11.7264	8.7189	11.8462	9.27407	11.4268	9.64551	10.8517	9.75734	10.2726	9.71341	9.70542	9.62953
at_ri_16n565	M	S	9.64081	8.73521	9.32812	8.51186	8.81643	8.3819	8.50373	8.11388	8.52404	7.75245	9.42964	7.36665	9.94133	7.2164	10.4896	7.17173	10.9931	7.3098	11.4764	7.5494	11.9272	7.86616	12.1018	8.33723	11.7079	8.71085	11.1921	8.85298	10.6601	8.88141	10.1241	8.88953
at_ri_16n566	M	S	9.12052	8.53415	8.83526	8.2885	8.37567	8.09833	8.07456	7.83684	8.13795	7.50007	9.09675	7.17518	9.60785	7.05632	10.1308	7.05632	10.6221	7.25442	11.0579	7.54761	11.4581	7.90815	11.573	8.39548	11.157	8.70848	10.6419	8.77979	10.1071	8.77979	9.58408	8.74017
at_ri_16n573	M	S	9.31613	9.39149	9.01472	9.09007	8.50707	8.84815	8.19772	8.53483	8.25721	8.13823	9.24078	7.88044	9.80792	7.78922	10.4028	7.81302	10.9065	8.04701	11.3586	8.38809	11.7751	8.80055	11.9297	9.33993	11.5054	9.6929	10.9422	9.76826	10.3751	9.72463	9.80395	9.66118
at_ri_16n574	M	S	9.24408	9.77557	8.78738	9.45274	8.25589	9.25589	7.92912	8.95668	8.02754	8.56297	8.81494	8.22439	9.36219	8.06691	9.93305	8.01967	10.4842	8.19683	10.9724	8.47242	11.4252	8.83069	11.6535	9.35431	11.2677	9.75589	10.7205	9.90943	10.1496	9.94093	9.57872	9.92124
at_ri_16n575	M	S	8.98852	8.34846	8.63293	8.13116	8.09955	8.03238	7.57802	7.79927	7.60963	7.38442	8.43934	6.934	8.96877	6.7009	9.52191	6.531	10.0948	6.59422	10.64	6.80757	11.1458	7.09204	11.4777	7.57012	11.1379	8.02053	10.6124	8.25364	10.0474	8.36822	9.47055	8.43934
at_ri_16n576	M	S	9.6711	10.3029	9.30779	10.0423	8.90105	9.90014	8.54169	9.58817	8.54564	9.20117	9.46575	8.80627	9.99887	8.672	10.5557	8.64041	11.0651	8.83786	11.5271	9.11824	11.9181	9.50524	12.0958	10.0226	11.7206	10.3977	11.1717	10.5241	10.6228	10.5241	10.0739	10.4846
at_ri_16n577	M	S	9.98287	9.88332	9.73201	9.56476	9.22629	9.34575	8.83208	8.99136	8.88782	8.55732	9.85545	8.26663	10.4289	8.13523	11.0102	8.1193	11.5637	8.3622	12.0177	8.70863	12.4199	9.14267	12.619	9.69219	12.2048	10.0824	11.6354	10.2138	11.054	10.186	10.4727	10.1183
at_ri_16n578	M	S	10.0795	9.37922	9.68282	9.12419	9.19706	8.9987	8.7963	8.75178	8.79226	8.36722	9.69496	7.89765	10.2333	7.70739	10.8041	7.60214	11.3708	7.74382	11.9011	7.9867	12.3626	8.34293	12.5771	8.84488	12.1966	9.24968	11.6623	9.43994	11.0956	9.5047	10.5208	9.53304
at_ri_16n579	M	S	9.55528	9.68975	9.23493	9.46827	8.66145	9.29425	8.262	8.96994	8.25804	8.59026	9.13209	8.13939	9.68184	7.93769	10.2553	7.85067	10.813	8.02865	11.3153	8.29759	11.8017	8.61003	12.1023	9.10046	11.7226	9.55133	11.1887	9.73325	10.6152	9.81236	10.0378	9.83609
at_ri_16n580	M	S	9.38646	9.95546	9.09201	9.69682	8.53098	9.48991	8.17287	9.17557	8.30815	8.76972	9.19149	8.42752	9.74059	8.30417	10.2977	8.28826	10.8269	8.48721	11.3043	8.78165	11.742	9.1517	11.9131	9.66499	11.5152	10.0549	10.9701	10.2022	10.4051	10.2221	9.84405	10.1823
at_ri_16n581	M	S	9.2068	10.1783	8.85208	9.88401	8.28774	9.65828	7.90882	9.32773	8.00154	8.85208	9.00525	8.43688	9.61393	8.28774	10.2387	8.27564	10.8152	8.5175	11.3311	8.86014	11.827	9.29549	12.0164	9.87595	11.5811	10.2992	10.9643	10.4524	10.3435	10.4484	9.71874	10.4121
at_ri_16n582	M	S	9.9198	10.2885	9.60718	9.99595	9.09014	9.77952	8.66129	9.43884	8.74145	9.00197	9.70738	8.63724	10.2966	8.49295	10.8978	8.44486	11.4709	8.67331	11.9639	9.00197	12.4168	9.40277	12.6252	9.95587	12.2084	10.3607	11.6272	10.513	11.022	10.529	10.4168	10.4889
at_ri_16n583	M	S	9.17259	8.69835	8.80901	8.40986	8.27549	8.16483	7.96328	7.904	7.9949	7.5009	8.97104	7.13731	9.53618	6.98714	10.1329	6.92786	10.6823	7.12546	11.1684	7.42976	11.6149	7.80125	11.8323	8.32686	11.4252	8.76158	10.8522	8.8999	10.2712	8.91571	9.68635	8.88805
at_ri_16n584	M	S	9.19836	9.86369	8.81359	9.62722	8.28454	9.47892	7.83564	9.20237	7.91179	8.77351	8.82962	8.30858	9.38674	8.09616	9.9719	7.99596	10.5491	8.14826	11.1062	8.38874	11.5631	8.74546	11.8396	9.2665	11.4509	9.69936	10.8857	9.87972	10.2966	9.97591	9.70337	10.016
at_ri_16n585	M	S	10.0836	9.86498	9.70306	9.614	9.2011	9.44398	8.78011	9.1161	8.7963	8.71534	9.67877	8.32674	10.2374	8.16886	10.8203	8.09195	11.3749	8.22554	11.889	8.49675	12.3585	8.83678	12.6338	9.37517	12.2978	9.82045	11.7554	10.0107	11.1846	10.0552	10.6017	10.0674
at_ri_16n586	M	S	8.41579	9.10395	7.92598	8.85702	7.32283	8.73963	6.8735	8.45627	6.93827	8.03123	7.63048	7.60619	8.18101	7.3876	8.75582	7.25806	9.37517	7.31474	9.91355	7.54547	10.4317	7.80454	10.7798	8.24982	10.4884	8.76392	9.95403	9.0149	9.37112	9.14443	8.80035	9.2011
at_ri_17e1174	M	S	8.51478	9.25204	8.17098	8.9006	7.74696	8.6714	7.40316	8.3467	7.46046	7.9456	8.36198	7.68584	8.90824	7.59034	9.46978	7.59416	9.97402	7.84246	10.4248	8.1748	10.8488	8.55298	10.9863	9.08778	10.5814	9.45832	10.0351	9.56146	9.4736	9.54618	8.9197	9.4736
at_ri_17e1175	M	S	10.1211	9.70722	9.74304	9.4923	9.20176	9.31718	8.84356	9.0744	8.83958	8.64058	9.6515	8.23064	10.1729	8.02766	10.7261	7.89632	11.2634	8.00378	11.741	8.2784	12.2266	8.5968	12.529	9.05848	12.2226	9.52414	11.7171	9.73906	11.1599	9.82264	10.6067	9.83458
at_ri_17e1176	M	S	9.73226	8.25195	9.4488	8.04723	8.88975	7.88581	8.49605	7.64172	8.50392	7.22833	9.35825	6.77164	9.87006	6.57873	10.4134	6.45668	10.937	6.61022	11.4724	6.77951	11.937	7.09054	12.2126	7.5551	11.9016	7.99211	11.3897	8.20865	10.8582	8.32676	10.311	8.38975
at_ri_17e1177	M	S	9.27558	9.15206	8.9938	8.90888	8.48042	8.73132	8.12916	8.43796	8.21408	8.00564	9.071	7.67754	9.59982	7.53086	10.1634	7.48068	10.669	7.65438	11.1438	7.92072	11.5723	8.27584	11.7691	8.7622	11.3716	9.17136	10.8505	9.32576	10.3062	9.36822	9.76194	9.3605
at_ri_17e1178	M	S	9.17321	9.5866	8.89762	9.38187	8.36613	9.22833	8.07872	8.76376	7.94487	8.51179	8.74408	8.11809	9.25195	7.91731	9.80313	7.82676	10.3386	7.94487	10.8189	8.1929	11.2756	8.48817	11.5433	8.97242	11.2323	9.41337	10.7283	9.62597	10.185	9.70077	9.63778	9.72833
at_ri_17e1179	M	S	8.75562	9.28009	8.45033	9.07265	7.91411	8.93958	7.55793	8.67342	7.62056	8.26245	8.42293	7.83191	8.93958	7.63621	9.49928	7.55402	10.0198	7.69492	10.5169	7.91802	10.967	8.2194	11.2332	8.67734	10.8927	9.10396	10.3721	9.29966	9.83588	9.38969	9.29184	9.44057
at_ri_17e1180	M	S	8.80313	7.7992	8.39368	7.52361	7.94487	7.36219	7.55904	7.04329	7.62203	6.65747	8.46061	6.35432	8.99998	6.23227	9.56297	6.16141	10.0945	6.32676	10.559	6.60629	10.9921	6.94881	11.2244	7.43699	10.8858	7.83857	10.3543	7.97636	9.79132	8.01179	9.24014	7.99605
at_ri_17e1181	M	S	9.08893	9.20123	8.71189	8.92046	8.13832	8.76805	7.78134	8.47925	7.82145	8.02601	8.70788	7.55271	9.27744	7.35617	9.87508	7.26392	10.4567	7.43639	10.9701	7.73722	11.4474	8.0942	11.7282	8.63167	11.4314	9.10898	10.8618	9.3336	10.2802	9.38975	9.67052	9.39376
at_ri_17e1182	M	S	8.9803	9.16927	8.59053	8.90156	8.03935	8.71652	7.64565	8.38975	7.70077	7.93306	8.56691	7.57873	9.14171	7.42912	9.74408	7.34251	10.3071	7.49605	10.8149	7.79526	11.2834	8.15353	11.5433	8.6614	11.1811	9.12597	10.5984	9.30707	10.0039	9.34644	9.41337	9.35431
at_ri_17e1183	M	S	9.32819	8.53557	8.94582	8.25676	8.45591	8.02176	8.08549	7.68719	8.26473	7.34863	9.03344	6.99415	9.5831	6.90254	10.1328	6.87864	10.6545	7.06982	11.0966	7.3805	11.5188	7.75092	11.714	8.23684	11.3356	8.61921	10.8059	8.74667	10.2562	8.7626	9.71055	8.72675
at_ri_17e1259	M	S	9.29603	9.64298	8.86134	9.3718	8.32296	9.19234	7.90023	8.9052	7.93213	8.49444	8.82146	8.12754	9.38775	7.96005	9.98994	7.86035	10.5522	8.0079	11.1026	8.27909	11.5652	8.64997	11.8125	9.18835	11.4336	9.61906	10.8673	9.77459	10.2771	9.81048	9.67888	9.79852
at_ri_17e1262	M	S	8.85428	9.38672	8.5151	9.07909	7.98266	8.8109	7.65136	8.47171	7.73418	8.0497	8.69652	7.82095	9.28023	7.73418	9.88761	7.72235	10.4398	7.96688	10.8933	8.32578	11.2877	8.75962	11.4534	9.33545	11.0235	9.71013	10.4279	9.78506	9.84422	9.70618	9.25657	9.61942
at_ri_17e1264	M	S	9.16839	8.87072	8.83499	8.59685	8.30712	8.44206	7.94594	8.13248	7.95388	7.71177	8.87072	7.34265	9.42241	7.18786	9.98997	7.12436	10.5337	7.30296	11.0457	7.55698	11.5022	7.91022	11.7443	8.42222	11.3871	8.82706	10.8433	9.00169	10.2599	9.04535	9.69627	9.02947
at_ri_17e1266	M	S	8.77267	8.89929	8.46007	8.63813	7.93378	8.42841	7.54996	8.13955	7.62514	7.73198	8.54316	7.41542	9.09714	7.27692	9.67091	7.21757	10.2091	7.41937	10.6958	7.72011	11.131	8.09602	11.317	8.61043	10.9213	9.00217	10.3673	9.12484	9.79753	9.1288	9.22772	9.09319
at_ri_17e1267	M	S	9.56322	9.97	9.13651	9.6709	8.66194	9.45156	8.31498	9.09663	8.39474	8.72176	9.38775	8.42664	9.97	8.32694	10.5842	8.31498	11.1066	8.51837	11.6011	8.84937	12.0318	9.26811	12.2113	9.81846	11.7646	10.1774	11.1784	10.2771	10.5881	10.2452	10.0019	10.1774
at_ri_17e1269	M	S	9.06394	8.97385	8.69574	8.70749	8.19045	8.52731	7.78308	8.2257	7.80658	7.77524	8.67224	7.43447	9.23629	7.29345	9.80425	7.23078	10.3565	7.41488	10.8697	7.69299	11.3162	8.05727	11.5121	8.58215	11.1517	9.0091	10.6072	9.18145	10.0275	9.1932	9.45564	9.16186
at_ri_17e1487	M	S	9.06734	8.86127	8.65916	8.57593	8.14396	8.41345	7.70011	8.04885	7.77937	7.60896	8.69086	7.18888	9.28531	6.99866	9.89957	6.93525	10.4782	7.1334	10.9854	7.47422	11.457	7.87052	11.7661	8.41741	11.4174	8.92071	10.815	9.09112	10.2008	9.09112	9.5865	9.05149
at_ri_17e1488	M	S	8.80508	9.46924	8.37556	9.23062	7.83867	9.05961	7.44892	8.78917	7.46483	8.37954	8.43919	7.93411	9.01188	7.71936	9.61241	7.64379	10.1931	7.79492	10.7379	8.06536	11.239	8.43124	11.4538	8.97211	11.0441	9.41356	10.4714	9.58457	9.85898	9.61241	9.25448	9.62036
at_ri_17e1489	M	S	9.5446	8.77897	9.25104	8.51715	8.75914	8.30293	8.32673	7.96574	8.3664	7.57697	9.23914	7.28341	9.78659	7.16837	10.3777	7.12473	10.8775	7.32308	11.3417	7.63647	11.7741	7.99747	12.0002	8.48938	11.6193	8.89005	11.064	9.04476	10.5086	9.04079	9.94924	8.98526
Av_s_f0_1	M	S	8.98425	8.96179	8.61725	8.66218	8.06673	8.44123	7.7484	8.11542	7.81207	7.73717	8.6547	7.45629	9.20521	7.32522	9.76696	7.29526	10.2913	7.50498	10.7556	7.8308	11.1601	8.22402	11.3923	8.73334	11.0253	9.16776	10.4823	9.26887	9.92051	9.24266	9.35876	9.16027
Av_s_f0_101	M	S	8.352	8.02944	8.02176	7.77984	7.47264	7.59936	7.14624	7.34592	7.15776	6.9504	8.0256	6.624	8.55936	6.50496	9.12384	6.47424	9.63456	6.65472	10.1107	6.93504	10.5562	7.27296	10.7558	7.77216	10.391	8.17152	9.86496	8.2944	9.30432	8.2944	8.7552	8.25984
Av_s_f0_102	M	S	8.89106	9.74226	8.50078	9.47463	7.99898	9.32595	7.62728	9.08063	7.67561	8.64574	8.53423	8.26289	9.06948	8.06961	9.6419	8.01014	10.1771	8.222	10.6827	8.49334	11.151	8.80557	11.3852	9.34082	11.006	9.75713	10.4596	9.95041	9.89837	9.9913	9.31852	9.96899
Av_s_f0_104	M	S	8.98572	8.76417	8.67405	8.4863	8.21969	8.25724	7.89301	7.9268	7.97938	7.53253	8.79045	7.3185	9.3124	7.24339	9.84937	7.25091	10.3225	7.4687	10.728	7.80289	11.1073	8.17839	11.2875	8.66654	10.927	9.00825	10.4089	9.11714	9.88316	9.08334	9.36497	8.99323
Av_s_f0_2	M	S	9.48776	8.90518	9.09055	8.68577	8.62146	8.54958	8.2772	8.31125	8.29234	7.94052	9.09433	7.57357	9.58612	7.4109	10.1082	7.33902	10.6189	7.47142	11.088	7.70597	11.5155	8.02374	11.7462	8.4777	11.4209	8.88627	10.9253	9.04894	10.4032	9.08677	9.8812	9.07542
Av_s_f0_216	M	S	8.84722	9.15705	8.49532	8.90842	8.10517	8.83193	7.65	8.59478	7.67677	8.21992	8.51445	7.77622	9.01553	7.58498	9.55102	7.51612	10.0636	7.66912	10.5532	7.89863	10.9931	8.2008	11.1652	8.68657	10.8018	9.07672	10.2969	9.26415	9.76522	9.3177	9.22973	9.31005
Av_s_f0_219	M	S	9.47875	9.50192	9.08879	9.22007	8.59845	9.04632	8.27412	8.74517	8.32432	8.35134	9.24709	8.00771	9.79536	7.861	10.3668	7.81466	10.8842	8.03474	11.3822	8.31273	11.8031	8.69111	11.9807	9.20462	11.5753	9.58686	11.0154	9.71428	10.4556	9.72586	9.88416	9.67567
Av_s_f0_220	M	S	9.87217	10.3838	9.4962	10.0854	8.96519	9.8838	8.58534	9.55046	8.6086	9.12023	9.51558	8.71325	10.1047	8.55821	10.6939	8.55046	11.2482	8.78689	11.752	9.10472	12.221	9.48457	12.473	10.0388	12.066	10.4497	11.4923	10.6164	10.8954	10.6164	10.2985	10.5931
Av_s_f0_227	M	S	7.73183	9.54575	7.37283	9.28122	6.92691	9.16408	6.48854	8.81641	6.52633	8.3856	7.3426	8.06817	7.87544	7.90567	8.43095	7.83009	8.95623	8.0077	9.43238	8.28735	9.88964	8.61234	10.1391	9.12251	9.8065	9.5382	9.26989	9.71581	8.71059	9.74982	8.15886	9.7347
Av_s_f0_228	M	S	9.62933	8.61775	9.22393	8.36293	8.71814	8.25096	8.3552	7.99227	8.36293	7.57142	9.18532	7.18532	9.722	7.00385	10.3089	6.90733	10.8185	7.06949	11.3166	7.32818	11.7954	7.64478	12.0193	8.13899	11.6564	8.57914	11.1235	8.74517	10.5637	8.78764	9.99999	8.7915
Av_s_f0_243	M	S	9.12821	7.33288	8.83676	7.08029	8.26164	6.91319	7.87692	6.65283	7.93133	6.2448	8.84065	5.84843	9.39635	5.6891	9.9637	5.62304	10.5116	5.81346	11.0013	6.10491	11.452	6.47796	11.6347	6.99869	11.2111	7.3834	10.6632	7.53495	10.0919	7.55827	9.51681	7.53884
Av_s_f0_244	M	S	8.68539	8.63166	8.38603	8.363	7.88709	8.14807	7.51864	7.82184	7.57237	7.41885	8.50885	7.13484	9.08071	7.02738	9.67944	7.03122	10.1745	7.2615	10.6543	7.56086	11.0688	7.95617	11.2492	8.48198	10.8232	8.86194	10.2743	8.97708	9.7063	8.95022	9.14212	8.88113
Av_s_f0_246	M	S	9.88568	9.13842	9.58989	8.89322	9.0995	8.65581	8.79203	8.3211	8.82316	7.90854	9.6794	7.64778	10.2126	7.54659	10.7964	7.57383	11.2557	7.80346	11.6838	8.1265	12.1002	8.48456	12.2987	8.95938	11.8472	9.30188	11.314	9.39918	10.7692	9.39918	10.2321	9.3408
Av_s_f0_39	M	S	9.57156	9.70226	9.27942	9.49084	8.6836	9.29864	8.34532	9.068	8.39145	8.67206	9.33323	8.21463	9.87139	8.0378	10.4441	7.99936	10.9785	8.19541	11.4936	8.44911	11.9433	8.79507	12.1394	9.31017	11.7357	9.70226	11.1976	9.87908	10.6287	9.9329	10.0597	9.92905
Av_s_f0_40	M	S	9.77716	8.80734	9.44637	8.61939	8.84869	8.48782	8.47279	8.25852	8.49158	7.83751	9.34112	7.33757	9.84106	7.09323	10.4162	6.98798	10.9725	7.13082	11.4913	7.33757	11.995	7.62701	12.2468	8.11944	11.9048	8.55548	11.3898	8.7923	10.8372	8.90131	10.2696	8.96522
Av_s_f0_41	M	S	9.12229	8.14477	8.76785	7.88733	8.23432	7.71571	7.89107	7.4135	7.97315	7.01801	8.77158	6.71953	9.29765	6.57402	9.82745	6.49194	10.3498	6.65984	10.8199	6.9322	11.2564	7.26053	11.4616	7.74556	11.1109	8.15223	10.5923	8.30147	10.0513	8.34252	9.49913	8.32759
Av_s_f0_42	M	S	9.3331	8.01975	8.97457	7.70273	8.4764	7.48762	8.14807	7.18947	8.18958	6.83094	9.09911	6.53279	9.62747	6.4158	10.1973	6.4158	10.7068	6.65356	11.1748	6.94039	11.6088	7.30646	11.7447	7.83105	11.3258	8.18581	10.7785	8.29903	10.2238	8.28016	9.67276	8.22355
Av_s_f0_53	M	S	9.9494	9.9494	9.63247	9.67774	9.15707	9.49287	8.83637	9.16084	8.8741	8.71563	9.87017	8.33078	10.4512	8.23269	11.0209	8.2591	11.5454	8.51943	12.0434	8.85523	12.4471	9.25894	12.5943	9.81357	12.1642	10.1833	11.602	10.3078	11.0134	10.2777	10.4361	10.2248
Av_s_f0_55	M	S	7.54452	6.72038	7.15632	6.48492	6.58356	6.30991	6.27809	6.10308	6.32263	5.67351	7.12768	5.25666	7.64635	5.05938	8.19047	4.97347	8.7505	5.0912	9.23416	5.32985	9.68919	5.6576	9.94057	6.14762	9.60646	6.57401	9.08461	6.77448	8.53094	6.84448	7.98046	6.86994
Av_s_f0_56	M	S	8.32799	7.89848	7.95169	7.64381	7.34733	7.46136	7.05086	7.19149	7.15348	6.72017	7.9783	6.34007	8.54085	6.17282	9.1034	6.11201	9.63934	6.30966	10.1335	6.60234	10.5896	6.95963	10.8329	7.46516	10.4527	7.90228	9.894	8.08473	9.32005	8.12274	8.7461	8.10753
Av_s_f0_6	M	S	10.0191	9.03679	9.61844	8.82493	8.99057	8.65159	8.64389	8.46284	8.6747	8.04683	9.46436	7.63466	9.98053	7.40354	10.5429	7.28798	11.0938	7.39584	11.6215	7.6077	12.1222	7.90816	12.3688	8.39736	12.0375	8.84804	11.5136	9.07146	10.9551	9.1562	10.4004	9.17161
Av_s_f0_63	M	S	8.87565	9.95046	8.44872	9.7033	7.87199	9.58346	7.43757	9.31007	7.50873	8.88314	8.32888	8.46744	8.8719	8.22402	9.46736	8.09295	10.0329	8.24274	10.5684	8.49366	11.1039	8.80824	11.4035	9.30632	11.1039	9.79317	10.5609	10.0254	9.97293	10.1003	9.38497	10.119
Av_s_f0_64	M	S	9.05537	9.76133	8.71193	9.50566	8.16624	9.31104	7.75793	9.10116	7.78846	8.67758	8.64706	8.2273	9.19274	8.0365	9.7537	7.93346	10.3108	8.12045	10.8222	8.38757	11.2992	8.72719	11.5548	9.2309	11.2076	9.70027	10.6619	9.88344	10.0895	9.9216	9.50947	9.91778
Av_s_f0_74	M	S	8.46635	9.06029	8.12967	8.7463	7.65679	8.51932	7.34659	8.19776	7.41846	7.79676	8.33773	7.57735	8.89762	7.50547	9.4575	7.54709	9.95686	7.80055	10.3919	8.15615	10.7853	8.55715	10.9518	9.0792	10.5243	9.44237	9.98334	9.52181	9.41967	9.44237	8.86735	9.32888
Av_s_f0_89	M	S	9.48219	8.24654	9.18943	8.02222	8.69517	7.83592	8.34919	7.53176	8.372	7.12495	9.28829	6.75235	9.82437	6.60788	10.3909	6.59267	10.8813	6.80178	11.3452	7.08693	11.7824	7.45192	11.9079	7.94618	11.501	8.31878	10.965	8.44804	10.4175	8.45945	9.86619	8.43284
Av_s_f0_93	M	S	8.81503	9.41116	8.43428	9.10733	7.92661	8.87272	7.56508	8.54197	7.56508	8.13814	8.47274	7.8343	9.04195	7.71123	9.665	7.66892	10.1957	7.8843	10.6765	8.21506	11.1111	8.59966	11.3265	9.13425	10.9496	9.55731	10.3727	9.69961	9.78422	9.69192	9.20732	9.62654
Avia_i_f0_113	M	MR	8.74468	8.96929	8.3754	8.65331	7.85765	8.40586	7.51502	8.08607	7.57212	7.6673	8.50103	7.38177	9.07589	7.28279	9.65836	7.30183	10.1761	7.54167	10.6482	7.89191	11.0631	8.29545	11.2611	8.82463	10.8461	9.19771	10.2675	9.31192	9.6812	9.27766	9.09873	9.20913
Avia_i_f0_115	M	MR	9.08922	8.53928	8.73405	8.30632	8.24904	8.12683	7.91297	7.86332	7.92442	7.45469	8.75315	7.15681	9.26489	7.00786	9.7881	6.95058	10.3113	7.11862	10.7543	7.39358	11.1782	7.68765	11.4074	8.18412	11.0904	8.58511	10.5824	8.73023	10.0516	8.74933	9.52077	8.73787
Avia_i_f0_117	M	MR	9.41551	7.45123	9.02495	7.17938	8.55781	6.97261	8.14045	6.69692	8.17109	6.2719	9.15514	5.9158	9.73332	5.77796	10.323	5.75499	10.8705	5.9809	11.3683	6.29488	11.8469	6.65863	12.0307	7.19469	11.6057	7.59291	11.039	7.73841	10.4532	7.73841	9.8635	7.68097
Avia_i_f0_118	M	MR	9.06017	8.94991	8.62674	8.69137	8.13628	8.51268	7.66483	8.25034	7.74087	7.7941	8.52408	7.4101	9.07157	7.2238	9.63807	7.08693	10.2008	7.2314	10.7064	7.51275	11.2007	7.84733	11.4668	8.3568	11.1551	8.82824	10.6228	9.04876	10.0449	9.10579	9.46698	9.10959
Avia_i_f0_133	M	MR	8.33804	8.4572	7.90605	8.22259	7.41076	8.10715	7.01974	7.88371	7.00112	7.47779	7.80178	7.03091	8.31942	6.85216	8.86684	6.73672	9.4031	6.86333	9.90584	7.08305	10.3602	7.39959	10.6171	7.89116	10.3118	8.33804	9.80529	8.5503	9.25414	8.60989	8.70299	8.62106
Avia_i_f0_134	M	MR	8.79109	6.95488	8.36706	6.74665	7.84459	6.65579	7.40163	6.4627	7.40542	6.0311	8.17397	5.55785	8.68887	5.29661	9.22648	5.15275	9.80953	5.23604	10.3244	5.44048	10.8317	5.69793	11.1498	6.15982	10.8545	6.62929	10.3396	6.86402	9.78681	6.9776	9.22648	7.04953
Avia_i_f0_135	M	MR	9.29777	8.45217	8.89021	8.17792	8.3379	7.98366	7.93034	7.7437	7.957	7.30566	8.8026	6.94762	9.35109	6.7724	9.93006	6.67337	10.4938	6.84477	10.9852	7.12664	11.4537	7.48088	11.6936	7.98747	11.3432	8.41408	10.7909	8.58168	10.2157	8.60834	9.64058	8.60453
Avia_i_f0_136	M	MR	8.58502	7.80283	8.2319	7.54844	7.67374	7.38896	7.26746	7.12317	7.30163	6.69031	8.25088	6.27264	8.80904	6.0752	9.43934	6.04862	9.95953	6.25746	10.4797	6.54223	10.9316	6.92573	11.1632	7.45731	10.7493	7.86359	10.157	8.01167	9.56464	8.02686	8.97231	7.99268
Avia_i_f0_137	M	MR	8.2463	7.71586	7.89644	7.40738	7.36976	7.15532	6.99732	6.8506	7.08761	6.44054	7.99425	6.19225	8.56607	6.0982	9.17176	6.08315	9.69091	6.30511	10.1913	6.63617	10.5562	7.06504	10.7556	7.59924	10.3417	7.99049	9.77744	8.07701	9.19809	8.01682	8.6225	7.93406
Avia_i_f0_138	M	MR	8.45664	9.75501	8.06598	9.49074	7.57574	9.31456	7.17742	9.01199	7.23487	8.58303	8.11194	8.19237	8.65963	8.01236	9.25711	7.95108	9.78565	8.16173	10.2835	8.43749	10.7393	8.809	10.95	9.31073	10.5899	9.76267	10.0499	9.94268	9.47542	9.96566	8.90092	9.94268
Avia_i_f0_139	M	MR	8.67176	9.6419	8.26661	9.35569	7.75366	9.15869	7.4117	8.86876	7.46002	8.44874	8.25546	8.15881	8.79442	8.02129	9.35941	7.96925	9.87979	8.14395	10.3444	8.42644	10.7867	8.75353	11.0209	9.25161	10.6641	9.67163	10.1363	9.82031	9.58614	9.83146	9.03603	9.8166
Avia_i_f0_140	M	MR	8.3216	9.32465	7.85722	8.98658	7.3297	8.81941	6.98048	8.52964	7.04735	8.10242	7.81264	7.76806	8.36247	7.59346	8.942	7.53402	9.48068	7.68633	9.97849	7.97982	10.4317	8.32531	10.6806	8.84913	10.3277	9.28378	9.79645	9.47325	9.22434	9.5104	8.64852	9.48811
Avia_i_f0_142	M	MR	8.8514	9.03351	8.43786	8.66929	7.95602	8.40371	7.60318	8.00534	7.75114	7.588	8.61997	7.3983	9.22321	7.32621	9.82646	7.36795	10.3349	7.66388	10.8053	8.0319	11.1999	8.46821	11.3592	9.02972	10.9191	9.39394	10.3273	9.46603	9.73161	9.38256	9.14733	9.26115
Avia_i_f0_143	M	MR	9.58466	9.45128	9.16164	9.16164	8.62048	8.91774	8.23557	8.68146	8.25081	8.26606	9.16927	7.87734	9.74473	7.71727	10.3354	7.63724	10.9033	7.8316	11.3987	8.1403	11.8713	8.49472	12.119	9.02445	11.7455	9.47796	11.1777	9.64183	10.587	9.6647	9.99244	9.64183
Avia_i_f0_144	M	MR	9.76891	8.37774	9.26932	8.10104	8.75051	7.95501	8.28551	7.72827	8.35084	7.25174	9.18861	6.80211	9.75353	6.57537	10.353	6.46393	10.9526	6.62149	11.5059	6.88281	12.0286	7.221	12.2822	7.75133	11.9018	8.23939	11.3292	8.46229	10.722	8.52762	10.1109	8.5353
Avia_i_f0_145	M	MR	10.1217	8.37839	9.62033	8.08214	9.03164	7.83148	8.65944	7.55802	8.69362	7.10986	9.57476	6.78323	10.1672	6.60852	10.7825	6.51737	11.3674	6.72246	11.8801	7.03769	12.3549	7.42509	12.6056	7.9682	12.2637	8.42396	11.6713	8.58728	11.0598	8.59108	10.4483	8.5493
Avia_i_f0_146	M	MR	8.82064	9.94223	8.3568	9.59625	7.80551	9.36052	7.44812	9.10199	7.56978	8.67616	8.37961	8.39101	8.94991	8.28076	9.54302	8.21992	10.0791	8.40242	10.5734	8.71418	11.0144	9.08678	11.2425	9.61906	10.8623	10.0487	10.3072	10.1894	9.72552	10.1894	9.14761	10.1285
Avia_i_f0_148	M	MR	9.59594	8.90506	9.14171	8.66459	8.6226	8.50428	8.1951	8.25235	8.22182	7.80577	9.02721	7.38971	9.56922	7.17596	10.1456	7.03473	10.7143	7.17978	11.222	7.46987	11.722	7.7905	12.035	8.27526	11.7449	8.79437	11.2105	9.00049	10.6265	9.05392	10.0425	9.06919
Avia_i_f0_150	M	MR	9.19579	8.57273	8.8458	8.27659	8.34967	7.99583	8.01506	7.692	8.10737	7.29586	8.9881	7.02664	9.54577	6.90742	10.1111	6.90742	10.6227	7.14587	11.0919	7.47278	11.4803	7.88045	11.6418	8.4112	11.2534	8.78811	10.6957	8.91118	10.1304	8.87272	9.57269	8.78426
Avia_i_f0_151	M	MR	9.39745	8.69894	8.95468	8.38213	8.3974	8.218	8.0615	7.92028	8.11876	7.50422	8.91269	7.14542	9.46234	6.96984	10.0311	6.90114	10.5884	7.08054	11.0846	7.35918	11.5312	7.71797	11.7716	8.22564	11.4128	8.67604	10.8785	8.84781	10.2944	8.86307	9.72572	8.84017
Avia_i_f0_152	M	MR	8.81768	8.5622	8.34805	8.25789	7.89721	8.11136	7.4614	7.84837	7.51776	7.4088	8.28043	7.09322	8.81392	6.90537	9.37372	6.79641	9.94478	6.93166	10.4257	7.20968	10.8652	7.54406	11.1057	8.03247	10.7751	8.47955	10.2378	8.67116	9.67803	8.72	9.11824	8.71248
Avia_i_f0_16	M	MR	9.51942	8.01286	9.16815	7.61085	8.77785	7.36496	8.4578	6.93563	8.64905	6.55314	9.55454	6.47508	10.1283	6.45946	10.6981	6.55314	11.1626	6.86147	11.5685	7.25958	11.8768	7.73575	11.9705	8.30558	11.5138	8.61392	10.9479	8.62563	10.3976	8.49293	9.85507	8.31729
Avia_i_f0_99	M	MR	8.6555	8.55336	8.28099	8.25829	7.77407	8.03887	7.39955	7.77407	7.50925	7.37307	8.38313	7.04395	8.93166	6.90019	9.53316	6.85101	10.0439	7.0553	10.4751	7.39198	10.895	7.78541	11.1182	8.29612	10.7437	8.69712	10.1914	8.81061	9.62395	8.81061	9.06029	8.76143
Avia_i_f0_107	M	MR	9.27631	9.2461	8.89106	8.9175	8.35095	8.69843	8.03746	8.41893	8.14699	8.01102	9.01192	7.72019	9.5747	7.59177	10.1715	7.59177	10.6738	7.84483	11.1421	8.17721	11.569	8.5889	11.7087	9.11012	11.2479	9.45761	10.6814	9.55203	10.1073	9.51804	9.5407	9.43495
Avia_i_f0_108	M	MR	9.35088	7.47615	8.95241	7.12701	8.45147	6.89931	8.17443	6.6033	8.25792	6.20482	9.16872	5.97333	9.73038	5.89743	10.3148	5.9202	10.8044	6.16688	11.2674	6.49704	11.6734	6.89172	11.8252	7.42682	11.3736	7.76837	10.8233	7.83667	10.2579	7.77975	9.70002	7.69247
Avia_i_f0_110	M	MR	8.81139	8.64542	8.40402	8.34744	7.8269	8.14375	7.45724	7.87971	7.52514	7.48365	8.31349	7.22715	8.85288	7.06496	9.41114	6.98952	9.94676	7.12908	10.4183	7.41575	10.8822	7.74392	11.1199	8.24182	10.754	8.65674	10.2183	8.80385	9.66009	8.8378	9.10184	8.81894
Avia_i_f0_120	M	MR	9.11904	8.22035	8.74899	7.91827	8.26566	7.71059	7.90317	7.40474	7.97869	6.97805	8.86605	6.73261	9.4249	6.61555	10.0026	6.61178	10.5162	6.81568	11.0033	7.12531	11.43	7.50291	11.5923	8.03155	11.1619	8.39027	10.6068	8.49978	10.0366	8.4809	9.47021	8.43936
Avia_i_f0_121	M	MR	9.59091	8.69438	9.14456	8.32814	8.63716	8.11069	8.32052	7.79786	8.40826	7.38965	9.30097	7.11116	9.8694	6.97763	10.4531	6.97382	10.9948	7.24087	11.4526	7.56896	11.8761	7.97335	12.002	8.51508	11.5633	8.86988	10.9948	8.98051	10.4111	8.94999	9.83125	8.8775
Avia_i_f0_122	M	MR	8.77072	7.86156	8.43456	7.6209	8.00672	7.35732	7.61708	7.01734	7.71258	6.60478	8.64466	6.37558	9.19856	6.27626	9.75628	6.3412	10.2605	6.55512	10.7113	6.89128	11.1009	7.2962	11.2308	7.81954	10.7991	8.1557	10.2452	8.2321	9.6837	8.19008	9.12598	8.1175
Avia_i_f0_123	M	MR	9.7701	8.51481	9.392	8.23502	8.82107	8.01194	8.477	7.73593	8.54506	7.31245	9.46384	6.9457	10.031	6.79824	10.6133	6.79446	11.1691	7.00997	11.6493	7.32002	12.0916	7.7019	12.258	8.24258	11.8156	8.6169	11.2485	8.74545	10.67	8.74167	10.0877	8.6963
Avia_i_f0_125	M	MR	8.60558	8.78731	8.1399	8.46928	7.54928	8.26484	7.20854	7.99225	7.30319	7.56064	8.14369	7.23505	8.71916	7.08361	9.31735	7.01546	9.87389	7.20854	10.3661	7.5455	10.8431	7.95439	11.0703	8.47685	10.6652	8.88196	10.067	9.00311	9.465	8.99554	8.86681	8.96146
Avia_i_f0_126	M	MR	9.94202	9.47102	9.4985	9.13347	8.88227	8.95685	8.50547	8.68602	8.56827	8.2111	9.44355	7.84215	10.0401	7.66552	10.6681	7.5988	11.249	7.79505	11.7828	8.10512	12.2813	8.51333	12.4776	9.07852	12.0576	9.51812	11.4649	9.66728	10.833	9.67905	10.2128	9.64372
Avia_i_f0_130	M	MR	9.48906	9.29058	9.04629	8.93178	8.59207	8.70276	8.1951	8.40122	8.29816	7.9928	9.17607	7.72942	9.74862	7.61873	10.3403	7.59965	10.867	7.82103	11.3403	8.15693	11.7793	8.54245	11.9701	9.06537	11.5312	9.46234	10.9701	9.56922	10.3899	9.5425	9.80969	9.48525
Avia_i_f0_15	M	MR	8.46037	8.85167	8.02729	8.56295	7.6018	8.37679	7.25609	8.14126	7.33207	7.76516	8.10707	7.49923	8.61993	7.36246	9.14039	7.29408	9.64186	7.47263	10.0939	7.74236	10.5156	8.06908	10.7512	8.51356	10.3675	8.92385	9.84321	9.03022	9.31515	9.04922	8.78709	9.02642
Avia_i_f0_231	M	MR	8.88382	10.2856	8.56322	9.9053	8.14941	9.58096	7.87726	9.23053	8.02266	8.87637	8.96584	8.7869	9.52504	8.79435	10.1029	8.9211	10.5204	9.26035	10.9007	9.6667	11.2064	10.129	11.2586	10.6695	10.7739	10.9417	10.2222	10.9119	9.68162	10.759	9.1597	10.5465
Avia_i_f0_234	M	MR	7.18854	7.87013	6.79997	7.558	6.31267	7.37327	5.90499	7.09618	5.94639	6.68532	6.86049	6.34133	7.42423	6.19164	8.0262	6.1566	8.54535	6.37637	9.03903	6.65984	9.46582	7.07388	9.64418	7.60896	9.2142	8.0039	8.65046	8.11538	8.06123	8.09945	7.48156	8.05486
Avia_i_f0_235	M	MR	7.99394	7.70799	7.5634	7.46059	7.02362	7.29351	6.65091	7.0686	6.69911	6.64448	7.50235	6.23322	8.0325	6.03401	8.59799	5.94405	9.14741	6.09506	9.62936	6.37138	10.0824	6.69911	10.333	7.19712	9.95709	7.59875	9.43015	7.7851	8.86145	7.84293	8.29597	7.84293
Avia_i_f0_242	M	MR	9.30189	8.36219	8.91332	8.11635	8.4058	7.94982	8.01723	7.71192	8.05291	7.29956	8.87763	6.89117	9.40498	6.71671	9.95611	6.64138	10.4914	6.79997	10.9791	7.06563	11.4192	7.40662	11.6492	7.90621	11.3003	8.34236	10.7689	8.50096	10.2178	8.53665	9.65477	8.51286
Avia_i_f0_48	M	MR	8.24065	9.01807	7.84824	8.75893	7.32996	8.57013	7.00048	8.35541	7.04861	7.94079	7.91858	7.57059	8.45167	7.4114	8.99586	7.35958	9.52895	7.51876	9.9954	7.80752	10.4026	8.17772	10.6136	8.66638	10.2471	9.05139	9.68813	9.18466	9.13654	9.19577	8.58124	9.18096
Avia_i_f0_49	M	MR	9.64756	8.17609	9.19103	7.89312	8.64772	7.71578	8.3006	7.52336	8.3421	7.13097	9.23253	6.71217	9.79471	6.5122	10.372	6.4707	10.904	6.64803	11.4209	6.89704	11.851	7.25925	12.0661	7.77238	11.6774	8.16854	11.1228	8.31192	10.5569	8.33833	9.98336	8.33456
Avia_i_f0_5	M	MR	8.37385	8.26195	7.97474	8.00831	7.4973	7.82554	7.15414	7.59801	7.17652	7.21009	7.97847	6.86693	8.48948	6.70281	9.03779	6.64313	9.53388	6.81098	9.98894	7.087	10.3918	7.4227	10.6193	7.88149	10.2388	8.26941	9.72411	8.41861	9.19445	8.42607	8.66106	8.41488
Avia_i_f0_67	M	MR	8.16625	8.89106	7.72021	8.5937	7.1069	8.41901	6.79468	8.18855	6.88017	7.78712	7.67189	7.46002	8.20714	7.28532	8.7684	7.17381	9.32967	7.34851	9.82775	7.6087	10.2589	7.93208	10.4782	8.45246	10.114	8.85389	9.57499	9.02859	9.01744	9.0732	8.45246	9.06576
Avia_i_f0_68	M	MR	8.96553	7.55366	8.5798	7.32522	8.06673	7.19789	7.68849	6.95446	7.70721	6.54626	8.4637	6.17925	8.96927	5.98825	9.50855	5.90587	10.0179	6.04817	10.4897	6.29535	10.9691	6.5912	11.2238	7.09303	10.883	7.47128	10.3886	7.62482	9.85309	7.681	9.31756	7.69597
Avia_i_f0_8	M	MR	8.56448	8.09281	8.14852	7.87739	7.62484	7.7474	7.22744	7.50228	7.19773	7.11602	7.98139	6.67406	8.47535	6.45122	9.02873	6.32123	9.57841	6.40665	10.0464	6.6332	10.4995	6.93032	10.7557	7.402	10.4252	7.82911	9.93495	8.0371	9.38156	8.12995	8.84303	8.18566
Avia_i_f0_81	M	MR	9.15206	8.16776	8.78536	7.84738	8.3376	7.62736	7.9709	7.31856	8.0095	6.88238	8.88958	6.61218	9.44156	6.51182	10.0514	6.50796	10.5378	6.70482	10.9933	7.02906	11.3909	7.43436	11.5298	7.96318	11.0936	8.30286	10.5455	8.42252	9.98582	8.42252	9.42612	8.36848
Avia_i_f0_82	M	MR	7.92202	7.51752	7.58621	7.25803	7.0596	7.07486	6.68945	6.78866	6.72379	6.3918	7.59384	6.05981	8.13953	5.92625	8.69285	5.88809	9.24235	6.07126	9.69264	6.3689	10.1086	6.74287	10.3032	7.24277	9.92923	7.64726	9.38354	7.76556	8.82641	7.77319	8.26927	7.73885
Avia_i_f0_85	M	MR	9.15926	8.415	8.75908	8.10084	8.228	7.90636	7.86522	7.6296	7.95124	7.24438	8.81144	6.94144	9.36122	6.79558	9.95962	6.73948	10.472	6.96014	10.9432	7.27804	11.407	7.62586	11.5641	8.14572	11.1676	8.55712	10.6104	8.68428	10.0419	8.66932	9.47716	8.60948
Avia_i_f0_9	M	MR	7.82356	8.54477	7.47576	8.34342	6.9559	8.17867	6.55685	7.93339	6.57882	7.51603	7.43549	7.14993	7.95535	6.97054	8.52281	6.89732	9.04633	7.06207	9.52958	7.322	9.95426	7.65515	10.1739	8.13474	9.82978	8.54477	9.30626	8.7022	8.76077	8.74247	8.21162	8.72782
Avia_i_f0_91	M	MR	9.74054	7.92225	9.3002	7.62237	8.67766	7.23897	8.57137	7.13648	8.62072	6.77586	9.48241	6.51014	10.0101	6.39246	10.5377	6.38108	11.0312	6.57847	11.4601	6.88974	11.8511	7.26934	12.0067	7.76282	11.5816	8.08548	11.0615	8.18038	10.5301	8.15001	9.99866	8.10066
Avia_i_f0_92	M	MR	9.58603	7.97947	9.27766	7.71679	8.80559	7.46933	8.45915	7.17239	8.57336	6.77646	9.5175	6.52139	10.0771	6.43383	10.6558	6.48713	11.1279	6.71174	11.5542	7.06579	11.9426	7.48837	12.0149	8.00993	11.5504	8.30307	10.9984	8.37159	10.4502	8.30687	9.90201	8.2117
Castelli_f0_20	M	HR	8.77012	8.92071	8.4293	8.63141	7.87844	8.42534	7.50196	8.12019	7.58518	7.67633	8.49271	7.391	9.06338	7.25625	9.68161	7.22059	10.1889	7.46629	10.6803	7.78333	11.1241	8.16774	11.2985	8.7186	10.8943	9.1149	10.3197	9.22586	9.73313	9.19416	9.15057	9.13471
Castelli_f0_21	M	HR	9.20602	8.46417	8.86666	8.15244	8.31422	7.91568	8.00249	7.60394	8.06562	7.2054	9.0245	6.93707	9.59667	6.83447	10.1767	6.87393	10.7016	7.09885	11.1751	7.42637	11.5815	7.83281	11.7551	8.36552	11.3053	8.71671	10.7371	8.78774	10.1609	8.75617	9.58878	8.6812
Castelli_f0_22	M	HR	8.35215	9.64441	7.96368	9.4145	7.42061	9.27576	7.05988	9.03792	7.09952	8.57413	7.8844	8.22134	8.41557	8.04296	8.97053	7.95971	9.51756	8.0826	10.0091	8.30062	10.4769	8.59792	10.7424	9.06567	10.4134	9.50171	9.88225	9.68009	9.33522	9.75937	8.78026	9.78712
Castelli_f0_274	M	HR	7.8522	7.58876	7.40789	7.31745	6.90066	7.13658	6.53892	6.86134	6.60576	6.46814	7.37643	6.14965	7.90725	5.97271	8.44987	5.90586	8.98462	6.06314	9.48005	6.31086	9.90864	6.63328	10.1406	7.12872	9.81034	7.57303	9.27952	7.71852	8.72904	7.74211	8.17856	7.73818
Castelli_f0_350	M	HR	9.19801	7.61118	8.74748	7.3002	8.26106	7.09686	7.92217	6.81777	7.95805	6.41907	8.85114	6.1041	9.40932	5.95658	9.97946	5.93266	10.5297	6.15194	11.0081	6.45495	11.4228	6.84967	11.642	7.37196	11.2234	7.76269	10.6652	7.87432	10.0871	7.8504	9.51697	7.78262
Castelli_f0_362	M	HR	9.73648	7.97537	9.31333	7.68924	8.73301	7.47162	8.3824	7.22176	8.45091	6.80667	9.28512	6.46412	9.84126	6.31098	10.4216	6.25859	10.9535	6.45606	11.4613	6.72607	11.9449	7.04847	12.1545	7.55625	11.7716	7.97134	11.2235	8.11642	10.6513	8.14866	10.075	8.1406
Castelli_f0_369	M	HR	9.92143	8.74674	9.55715	8.52572	9.08646	8.31698	8.73446	8.02228	8.71809	7.63754	9.62264	7.30191	10.212	7.23642	10.7769	7.22824	11.309	7.3674	11.7756	7.6621	12.1603	8.0714	12.3568	8.56256	11.9352	8.91865	11.3949	9.02097	10.8424	9.00869	10.2939	8.93502
Castelli_f0_249	M	HR	8.37573	6.69464	7.98978	6.44972	7.51478	6.28272	7.13996	6.01924	7.16594	5.60732	8.05287	5.22509	8.59468	5.0618	9.14762	5.00243	9.67087	5.19911	10.1533	5.48486	10.5949	5.8374	10.7953	6.35694	10.4168	6.74289	9.85642	6.88762	9.29605	6.89504	8.73569	6.88019
Castelli_f0_250	M	HR	8.2251	8.3731	7.8107	8.0327	7.3223	7.7811	7.0263	7.4888	7.067	7.1003	7.9439	6.8265	8.4915	6.7118	9.0835	6.7081	9.5756	6.9338	10.0307	7.2816	10.3785	7.7034	10.5413	8.2214	10.1861	8.6099	9.6274	8.7061	9.0687	8.6506	8.5137	8.5692
Castelli_f0_264	M	HR	8.34396	9.02339	7.88592	8.71803	7.37444	8.52336	7.04237	8.23327	7.06145	7.80577	7.91646	7.45078	8.46611	7.2752	9.04247	7.21413	9.5654	7.45078	10.0502	7.76378	10.5044	8.15693	10.7067	8.68749	10.3212	9.09209	9.76007	9.23714	9.17607	9.23714	8.60352	9.19134
Castelli_f0_266	M	HR	8.1954	8.99798	7.81106	8.68147	7.31369	8.44409	6.94442	8.13888	7.03862	7.68672	7.96555	7.39658	8.54582	7.2647	9.15247	7.27601	9.67246	7.536	10.151	7.88266	10.5805	8.29714	10.7576	8.84726	10.3206	9.22406	9.74028	9.3371	9.1487	9.29189	8.5609	9.21276
Castelli_f0_268	M	HR	8.8175	8.6364	8.31946	8.39492	7.86293	8.29305	7.42904	8.04026	7.42904	7.60637	8.17986	7.17625	8.68922	6.93855	9.24008	6.82913	9.77962	6.96118	10.3116	7.17247	10.7795	7.48563	11.0662	7.97235	10.7681	8.43266	10.255	8.65149	9.70416	8.72695	9.12689	8.74581
Castelli_f0_270	M	HR	8.21982	8.20078	7.90367	7.88082	7.48849	7.57991	7.17235	7.25234	7.30947	6.87524	8.23887	6.71527	8.78736	6.6886	9.37395	6.7305	9.81579	7.01618	10.2043	7.40089	10.5395	7.83892	10.6462	8.37218	10.1967	8.66928	9.65582	8.69214	9.0997	8.59691	8.56644	8.45979
Castelli_f0_271	M	HR	9.0967	8.54584	8.64394	8.23269	8.15345	8.03272	7.79879	7.76106	7.85916	7.33094	8.7194	7.01778	9.27403	6.848	9.84376	6.79895	10.3984	6.9876	10.8851	7.29698	11.3303	7.67051	11.5378	8.19496	11.1605	8.61753	10.6021	8.76468	10.0249	8.76091	9.45136	8.71186
Castelli_f0_276	M	HR	8.14951	8.13448	7.69467	7.85631	7.18721	7.64956	6.83386	7.40899	6.87897	6.98798	7.6834	6.66471	8.21341	6.49179	8.79606	6.40534	9.32232	6.56697	9.80347	6.85642	10.2395	7.20224	10.4763	7.72475	10.1155	8.13823	9.57793	8.30739	9.02912	8.32243	8.45775	8.28108
Castelli_f0_278	M	HR	7.9455	7.93795	7.46658	7.71547	6.90093	7.62119	6.56531	7.40624	6.53137	6.98766	7.30443	6.554	7.81351	6.31642	8.37539	6.16559	8.91087	6.26363	9.4275	6.48612	9.93658	6.73878	10.193	7.21392	9.89133	7.67776	9.38602	7.90779	8.82791	8.00583	8.2698	8.05486
Castelli_f0_281	M	HR	8.09574	8.54886	7.63885	8.23546	7.08755	8.01267	6.77037	7.69549	6.7817	7.25747	7.69926	6.91763	8.28832	6.76282	8.89248	6.74394	9.44378	6.95162	9.95354	7.2688	10.3953	7.67283	10.5992	8.21658	10.1876	8.6697	9.60237	8.7943	9.00198	8.7792	8.40538	8.72256
Castelli_f0_282	M	HR	8.1227	6.93641	7.76001	6.59261	7.30287	6.35082	6.9553	6.01458	7.06486	5.64433	7.94136	5.45921	8.48917	5.39498	9.05964	5.42899	9.54701	5.67833	9.95503	6.04102	10.3479	6.44149	10.484	6.94396	10.0419	7.30665	9.49034	7.35577	8.9463	7.27265	8.40227	7.15553
Castelli_f0_283	M	HR	8.77448	7.81189	8.36413	7.52427	7.76971	7.28266	7.45907	6.9912	7.53578	6.55401	8.36413	6.31241	8.92404	6.18202	9.51464	6.14367	10.0285	6.36993	10.5156	6.6729	10.9451	7.04489	11.156	7.56645	10.7418	7.96529	10.1934	8.09568	9.61818	8.065	9.0506	8.00365
Castelli_f0_284	M	HR	7.99648	7.69272	7.60919	7.44592	7.10798	7.23708	6.77385	7.00926	6.72449	6.54983	7.52186	6.2081	8.04964	6.02584	8.58881	5.96129	9.12419	6.12076	9.61021	6.37896	10.0469	6.71689	10.3089	7.22569	9.95194	7.61678	9.42415	7.78385	8.88118	7.8484	8.33062	7.8484
Castelli_f0_342	M	HR	8.40243	8.23188	8.08786	7.93626	7.64443	7.67475	7.32986	7.34881	7.42082	6.99255	8.32663	6.79547	8.86102	6.71967	9.43331	6.76894	9.87674	7.02666	10.2936	7.35639	10.6461	7.79603	10.7447	8.29631	10.3202	8.6033	9.78578	8.65636	9.25139	8.57298	8.72458	8.46307
Castelli_f0_351	M	HR	9.47977	8.17009	9.07531	7.83497	8.62848	7.6077	8.35499	7.3111	8.43203	6.9413	9.24095	6.74485	9.75712	6.64855	10.281	6.64085	10.7509	6.88352	11.1515	7.2225	11.5406	7.60385	11.6831	8.0969	11.2825	8.42432	10.7702	8.49751	10.2425	8.43973	9.7263	8.34728
Castelli_f0_359	M	HR	9.12161	9.48939	8.72319	9.20206	8.20217	9.00285	7.83056	8.71936	7.84972	8.30944	8.79981	7.91485	9.37446	7.75777	9.98359	7.75011	10.5161	7.95699	11.0371	8.23282	11.4738	8.63507	11.6654	9.16758	11.2593	9.56984	10.6808	9.71542	10.0794	9.71542	9.48939	9.66561
Castelli_f0_360	M	HR	8.98936	8.16075	8.46863	7.90988	7.90988	7.76544	7.56399	7.56399	7.52978	7.18769	8.41161	6.74297	8.93995	6.51111	9.5215	6.37808	10.0688	6.52632	10.6048	6.73917	11.1065	7.02805	11.3612	7.53358	10.9963	7.9783	10.4642	8.19116	9.894	8.26717	9.31625	8.29378
Castelli_f0_361	M	HR	8.70641	8.99562	8.297	8.65758	7.81248	8.39842	7.43312	8.09042	7.50449	7.65848	8.43222	7.39556	9.01816	7.27913	9.59658	7.27537	10.1412	7.52327	10.6295	7.84253	11.0802	8.24066	11.2455	8.78528	10.8285	9.19093	10.2576	9.31864	9.66419	9.28859	9.07825	9.21347
Castelli_f0_370	M	HR	9.15492	8.16089	8.69964	7.8422	8.21401	7.64112	7.93325	7.34139	7.96361	6.95061	8.80587	6.68123	9.35221	6.57121	9.90234	6.55603	10.4069	6.7685	10.866	7.09099	11.2834	7.459	11.4693	7.97499	11.0747	8.3468	10.5283	8.45683	9.97443	8.41509	9.4243	8.33921
Castelli_f0_371	M	HR	7.91901	7.83565	7.5098	7.49085	7.02859	7.2673	6.64591	6.9566	6.7179	6.54739	7.58937	6.28595	8.13877	6.16849	8.71091	6.12681	9.23	6.34657	9.69984	6.65727	10.1583	7.02481	10.3212	7.53632	9.95749	7.93038	9.41188	8.07436	8.8511	8.07436	8.28654	8.01752
Castelli_f0_372	M	HR	9.16485	8.09776	8.77888	7.75342	8.24912	7.48475	7.93505	7.21987	8.01073	6.81877	8.95673	6.51983	9.5319	6.41388	10.1146	6.43658	10.6671	6.67876	11.1363	6.99662	11.545	7.39394	11.6812	7.93883	11.2725	8.30588	10.7163	8.41562	10.1184	8.38913	9.53946	8.31345
Castelli_f0_373	M	HR	9.52867	8.17972	9.11812	7.90993	8.55117	7.7027	8.18363	7.52675	8.20709	7.08101	9.12594	6.66264	9.6968	6.49842	10.2833	6.44759	10.8542	6.60008	11.3937	6.84641	11.902	7.17094	12.0858	7.73007	11.6714	8.14062	11.1005	8.30093	10.5101	8.35176	9.91576	8.33612
Castelli_f0_378	M	HR	9.01183	8.27014	8.56989	8.02034	7.99344	7.80898	7.65526	7.52459	7.67831	7.10571	8.51993	6.75984	9.06948	6.59459	9.6344	6.5331	10.1878	6.70219	10.7028	6.95583	11.1908	7.28249	11.4329	7.78207	11.0947	8.21249	10.5298	8.40464	9.95721	8.44307	9.38076	8.44307

## Sheet: Stiff portion of the wing
Id	Sex	Toxicological group	RawCoord1	RawCoord2	RawCoord3	RawCoord4	RawCoord5	RawCoord6	RawCoord7	RawCoord8	RawCoord9	RawCoord10	RawCoord11	RawCoord12	RawCoord13	RawCoord14	RawCoord15	RawCoord16	RawCoord17	RawCoord18	RawCoord19	RawCoord20	RawCoord21	RawCoord22	RawCoord23	RawCoord24	RawCoord25	RawCoord26	RawCoord27	RawCoord28	RawCoord29	RawCoord30
at_ri_16n542	F	S	5.348	8.61792	5.26396	8.11368	5.5963	7.99526	5.87134	7.95706	5.8828	8.37344	6.1693	8.65612	6.7041	8.85094	6.92948	9.12598	7.5254	9.31316	7.2771	9.34372	6.84926	9.31316	6.46726	9.25586	6.0929	9.17182	5.71472	9.08778	5.34036	9.00374
at_ri_16n543	F	S	6.38204	8.81236	6.14017	8.32864	6.43275	8.16479	6.81895	7.99315	6.93598	8.35594	7.26756	8.5939	7.83321	8.76945	8.12188	9.00351	8.75384	9.10493	8.62511	9.15955	8.2077	9.21806	7.7864	9.24147	7.36509	9.22196	6.94378	9.17515	6.52637	9.11274
at_ri_16n544	F	S	6.7215	7.8188	6.61531	7.30358	6.83162	7.23279	7.21706	7.16593	7.21312	7.54349	7.52383	7.82274	8.00366	7.99186	8.22784	8.24357	8.71553	8.45988	8.58967	8.47168	8.21604	8.45595	7.8424	8.40089	7.47663	8.33009	7.11086	8.23963	6.74903	8.14918
at_ri_16n545	F	S	6.39206	8.02157	6.20707	7.48627	6.51014	7.39181	6.92736	7.29341	6.92342	7.73424	7.28947	8.01763	7.80509	8.21443	8.10422	8.49782	8.63952	8.70643	8.52931	8.7143	8.1121	8.71037	7.68701	8.66314	7.26979	8.56867	6.85651	8.45846	6.44323	8.34038
at_ri_16n546	F	S	6.6295	8.30736	6.49683	7.76888	6.84411	7.71425	7.18358	7.67523	7.18358	8.06934	7.54647	8.36589	8.05373	8.61171	8.29565	8.88876	8.82632	9.15799	8.65073	9.1658	8.24102	9.11117	7.83912	9.03313	7.44502	8.91997	7.05482	8.79901	6.66462	8.67024
at_ri_16n547	F	S	7.25192	8.07394	7.11755	7.61155	7.44557	7.44557	7.68664	7.35862	7.67083	7.78149	8.03046	8.05418	8.65883	8.22806	8.96314	8.44542	9.54408	8.63117	9.37019	8.67464	8.95128	8.67859	8.53632	8.65883	8.12531	8.6035	7.7143	8.52842	7.30725	8.44938
at_ri_16n548	F	S	6.99141	7.01486	6.88199	6.47946	7.1829	6.4013	7.55026	6.36222	7.50727	6.79601	7.80818	7.09302	8.32013	7.34704	8.55461	7.62842	9.15644	7.91761	9.0392	7.91761	8.64059	7.87462	8.23416	7.79646	7.83554	7.68704	7.44474	7.55416	7.05003	7.4252
at_ri_16n549	F	S	6.28681	9.44206	6.21178	9.05901	6.57903	8.8892	6.8989	8.82996	6.79623	9.15378	7.16349	9.50524	7.6966	9.72639	7.90195	10.0147	8.44296	10.2595	8.2929	10.2713	7.90985	10.2279	7.51495	10.145	7.12795	10.0384	6.74489	9.91594	6.36184	9.78957
at_ri_16n550	F	S	6.40026	8.06471	6.2465	7.60728	6.58093	7.48811	6.95764	7.42276	6.93842	7.80716	7.29207	8.11084	7.86482	8.29535	8.14544	8.56059	8.63362	8.7451	8.4914	8.76816	8.08009	8.73741	7.67262	8.67591	7.27285	8.57596	6.87307	8.47602	6.4733	8.37608
at_ri_16n551	F	S	7.84274	8.43934	7.74001	7.98497	8.15091	7.76767	8.62898	7.59777	8.58947	8.03633	8.96087	8.30105	9.54957	8.49465	9.82614	8.75542	10.4385	8.95692	10.1699	8.97667	9.70366	8.96482	9.24139	8.9016	8.78307	8.81863	8.32476	8.73171	7.86644	8.64874
at_ri_16n552	F	S	6.79861	9.2287	6.64144	8.69674	6.87518	8.60002	7.25803	8.48718	7.27415	8.9063	7.70133	9.17228	8.24135	9.32542	8.52345	9.56319	9.06347	9.77275	8.91033	9.79693	8.49524	9.79693	8.07612	9.76469	7.66103	9.70021	7.24594	9.6317	6.83085	9.55513
at_ri_16n587	F	S	7.2468	8.68824	7.1874	8.118	7.51608	8.0982	7.94772	8.09028	7.79724	8.46648	8.18928	8.82288	8.80704	9.11592	9.07236	9.47628	9.52776	9.73368	9.37332	9.71388	8.9298	9.63072	8.49816	9.51588	8.08236	9.36144	7.66656	9.1872	7.25472	9.01692
at_ri_16n588	F	S	7.60524	8.7098	7.37562	8.10407	7.63295	8.0051	8.0724	7.91008	8.10803	8.36141	8.49601	8.70584	9.10174	8.91963	9.34324	9.22447	9.93313	9.45409	9.88958	9.46201	9.48972	9.46597	9.04236	9.42242	8.59895	9.34324	8.16346	9.22051	7.73589	9.08591
at_ri_16n589	F	S	7.22089	7.61174	6.98006	7.09061	7.24458	6.96427	7.70255	6.83399	7.71439	7.24853	8.11709	7.53278	8.63822	7.71834	8.89879	7.95917	9.52258	8.13683	9.44362	8.15657	9.02513	8.18026	8.5948	8.15657	8.16841	8.09735	7.74203	8.03418	7.32354	7.94338
at_ri_16n590	F	S	8.08367	8.89	7.89949	8.45205	8.23921	8.27605	8.61167	8.19009	8.52572	8.61576	8.93502	8.91865	9.51213	9.10693	9.80274	9.37706	10.3676	9.60218	10.2366	9.61036	9.81092	9.61446	9.38934	9.56534	8.97186	9.47529	8.56256	9.3566	8.15326	9.24199
at_ri_16n591	F	S	7.15954	8.07176	6.88706	7.54654	7.15164	7.40043	7.60972	7.29775	7.60182	7.70845	7.96908	8.05201	8.55353	8.19812	8.77468	8.47455	9.41836	8.7036	9.39072	8.70754	8.95238	8.73124	8.51799	8.7036	8.08755	8.63646	7.66106	8.53379	7.23852	8.41927
at_ri_16n592	F	S	7.00002	8.44465	6.80035	7.96311	7.07049	7.78302	7.46199	7.65383	7.41892	8.07664	7.80651	8.39767	8.34678	8.52687	8.67956	8.78526	9.20025	8.9536	9.11804	8.9536	8.70304	8.98884	8.28805	8.96927	7.88089	8.90663	7.47373	8.82441	7.06658	8.73437
at_ri_16n594	F	S	8.02947	8.93869	7.76276	8.36487	8.02139	8.23152	8.44569	8.1022	8.36487	8.57904	8.78513	8.84575	9.363	8.99527	9.60546	9.22964	10.3086	9.42765	10.2843	9.43169	9.856	9.48423	9.41553	9.48423	8.97506	9.44382	8.54267	9.37916	8.10625	9.30642
at_ri_17e1162	F	S	6.84941	8.01158	6.70656	7.59845	7.04633	7.4054	7.42856	7.25868	7.33204	7.66022	7.73358	7.98455	8.26254	8.16988	8.55598	8.44015	9.08107	8.62933	9.03088	8.62547	8.61389	8.64864	8.20076	8.61003	7.79536	8.54053	7.38995	8.45173	6.98455	8.36679
at_ri_17e1163	F	S	6.18026	8.37882	6.08621	7.84976	6.39581	7.75962	6.81514	7.6734	6.76811	8.08098	7.15217	8.40234	7.62246	8.57869	7.90462	8.84518	8.44153	9.04897	8.28477	9.05681	7.85759	9.05289	7.43434	9.00586	7.02285	8.89613	6.61135	8.77856	6.19986	8.66099
at_ri_17e1165	F	S	7.02684	8.35911	6.93645	7.89537	7.26264	7.76568	7.60455	7.68315	7.56132	8.08008	7.90323	8.35911	8.41413	8.53989	8.66565	8.78748	9.18441	8.99577	9.00756	9.02328	8.6067	8.98791	8.20584	8.92896	7.81677	8.83071	7.42377	8.74032	7.03077	8.64207
at_ri_17e1166	F	S	8.30238	8.59833	8.19584	8.04589	8.45233	7.94724	8.8272	7.88016	8.70488	8.32211	9.09553	8.64569	9.6164	8.85482	9.83343	9.13104	10.3582	9.38753	10.3109	9.39937	9.89657	9.36386	9.49013	9.2731	9.09158	9.16261	8.69698	9.02845	8.30633	8.88245
at_ri_17e1168	F	S	6.82815	8.50275	6.64339	7.94455	6.88711	7.85021	7.28807	7.7991	7.25663	8.23938	7.60255	8.56958	8.06248	8.77006	8.29048	9.04916	8.84475	9.32433	8.82509	9.32826	8.41627	9.30468	8.01531	9.23785	7.62221	9.12778	7.2409	8.98627	6.85959	8.84082
at_ri_17e1169	F	S	6.75418	8.2656	6.51014	7.74998	6.76598	7.60435	7.25405	7.45478	7.19894	7.87987	7.59254	8.13178	8.16326	8.27347	8.42304	8.51357	9.02918	8.67101	8.96227	8.68675	8.53325	8.73398	8.10029	8.72611	7.67126	8.68282	7.24618	8.62378	6.81715	8.5608
at_ri_17e1170	F	S	6.75119	8.28066	6.59585	7.731	6.92644	7.60355	7.32075	7.52389	7.25304	7.96998	7.6155	8.26074	8.16913	8.45193	8.48777	8.73472	9.15293	8.96175	8.9976	8.9737	8.54752	8.96175	8.09744	8.92192	7.65533	8.82633	7.2172	8.70684	6.78305	8.5754
at_ri_17e1171	F	S	8.55998	9.14617	8.28696	8.60013	8.50779	8.46362	8.99761	8.31908	8.98156	8.76073	9.40313	9.04981	9.96925	9.17427	10.2704	9.42722	10.8285	9.59986	10.7883	9.61191	10.3547	9.64403	9.91705	9.64804	9.48343	9.60789	9.05382	9.53161	8.62422	9.46737
at_ri_17e1172	F	S	6.82601	9.15684	6.63177	8.63756	6.98457	8.50278	7.488	8.40368	7.40079	8.84765	7.80115	9.1608	8.3799	9.39864	8.64548	9.69991	9.18062	9.92189	9.07756	9.91793	8.6217	9.90604	8.17377	9.83865	7.73376	9.73162	7.29772	9.60874	6.86168	9.48189
at_ri_17e1173	F	S	7.98817	9.50785	7.89368	8.96455	8.1929	8.8425	8.53542	8.79526	8.45668	9.22833	8.89368	9.5551	9.40156	9.74801	9.64565	10.0433	10.1968	10.3031	10.063	10.3031	9.64171	10.2638	9.22045	10.2008	8.81101	10.0945	8.40156	9.98029	7.99605	9.85431
at_ri_17e1269a	F	S	7.46849	9.38581	7.28739	8.82675	7.55117	8.71652	7.874	8.59447	7.8425	9.01967	8.36219	9.24408	8.84644	9.35037	9.18502	9.57478	9.81494	9.69683	9.65746	9.74801	9.23226	9.79132	8.80313	9.80707	8.37794	9.77951	7.9488	9.72439	7.52361	9.66927
at_ri_17e1269b	F	S	7.19251	8.60405	7.06166	8.07671	7.3868	7.98551	7.71192	7.91414	7.67227	8.3265	7.99344	8.59612	8.58819	8.79833	8.88556	9.06002	9.41687	9.2662	9.28206	9.2781	8.86574	9.27017	8.45338	9.22259	8.04499	9.13932	7.64055	9.04813	7.23613	8.95693
at_ri_17e1269c	F	S	6.768	8.388	6.62	7.812	6.92	7.712	7.364	7.6	7.352	8.028	7.748	8.372	8.288	8.568	8.616	8.884	9.164	9.14	9.016	9.156	8.56	9.12	8.108	9.052	7.664	8.952	7.228	8.82	6.784	8.716
at_ri_17e1269d	F	S	7.52578	7.93214	7.31861	7.43016	7.63733	7.23893	7.98792	7.11144	7.95206	7.55765	8.3903	7.84051	8.9879	7.93613	9.3385	8.17915	9.9361	8.36242	9.78869	8.41022	9.34248	8.44608	8.89229	8.43811	8.44608	8.39429	8.00386	8.32656	7.56163	8.26282
at_ri_17e1485	F	S	7.39109	8.98693	7.3009	8.47328	7.66163	8.36349	8.08118	8.32428	7.95963	8.73207	8.27723	9.10064	8.77128	9.32414	9.0183	9.64174	9.60645	9.93189	9.50843	9.94366	9.07319	9.88092	8.6458	9.77897	8.23018	9.62998	7.8224	9.46529	7.41461	9.30061
at_ri_17e1486	F	S	6.4989	7.59119	6.34621	7.05091	6.63201	6.93346	7.0744	6.8904	6.99611	7.31714	7.33279	7.5951	7.88089	7.81825	8.1158	8.06882	8.76568	8.29197	8.65215	8.31155	8.21758	8.28414	7.79085	8.2215	7.37195	8.11971	6.95695	8.00226	6.53805	7.88872
AV_s_f0_103	F	S	7.29215	9.72784	7.15414	9.20937	7.45627	9.03033	7.85911	8.86994	7.87403	9.31381	8.28806	9.5861	8.79534	9.70546	9.07136	9.93299	9.64951	10.1419	9.45555	10.168	9.02287	10.1605	8.59392	10.1307	8.16497	10.0747	7.73602	10.0262	7.30707	9.98894
AV_s_f0_105	F	S	8.01121	8.83537	7.82372	8.31587	8.10104	8.14792	8.41743	8.03074	8.37446	8.52289	8.77678	8.67913	9.42127	8.74944	9.70641	8.92521	10.2493	9.06973	10.1478	9.09707	9.74156	9.15176	9.32362	9.18301	8.90959	9.18301	8.49164	9.17519	8.07761	9.16348
AV_s_f0_111	F	S	7.26667	9.51005	7.06838	8.99294	7.38331	8.79466	7.79933	8.61581	7.8421	9.07848	8.17646	9.34286	8.78299	9.47894	9.14069	9.70445	9.72778	9.89107	9.60336	9.92606	9.15235	9.95328	8.69746	9.94939	8.25034	9.90662	7.79933	9.85997	7.34832	9.8172
AV_s_f0_112	F	S	7.27412	8.54053	7.11968	8.01158	7.4247	7.89188	7.83011	7.77991	7.73744	8.21621	8.08107	8.53281	8.62933	8.72586	8.93821	8.98841	9.47489	9.23937	9.40154	9.23551	8.98841	9.22779	8.57142	9.16215	8.16215	9.07335	7.74903	8.98841	7.33976	8.89574
AV_s_f0_214	F	S	6.33732	8.32224	6.24262	7.75025	6.50778	7.65934	6.8828	7.61009	6.78052	8.03435	7.15932	8.34496	7.70479	8.59118	7.97374	8.85256	8.44724	9.09878	8.34118	9.11014	7.92828	9.08362	7.51918	9.00786	7.11765	8.90559	6.71991	8.79195	6.32217	8.6821
AV_s_f0_215	F	S	7.22868	8.84659	7.15567	8.27782	7.42468	8.16638	7.74364	8.08952	7.68984	8.51225	8.07799	8.80047	8.54299	8.95803	8.8658	9.23857	9.41919	9.47299	9.2501	9.48452	8.84274	9.46531	8.43539	9.40766	8.02803	9.3308	7.62451	9.2501	7.221	9.1694
AV_s_f0_217	F	S	6.91584	8.72939	6.78657	8.20091	7.09833	8.07925	7.51655	7.988	7.50515	8.42903	7.84733	8.72179	8.37961	8.95751	8.66476	9.25027	9.13621	9.49359	9.02595	9.4974	8.60012	9.46318	8.1819	9.38714	7.76749	9.28448	7.35307	9.18563	6.93865	9.07537
AV_s_f0_218	F	S	6.48361	9.03019	6.29156	8.54238	6.59884	8.41563	7.0636	8.3004	7.03287	8.73059	7.45538	8.99178	7.93551	9.13774	8.25047	9.39509	8.79589	9.61786	8.69987	9.62939	8.27351	9.62171	7.851	9.57561	7.43234	9.50263	7.01367	9.4335	6.59116	9.37204
AV_s_f0_221	F	S	6.19011	8.64344	5.98188	8.10583	6.23554	7.95439	6.61793	7.81809	6.59143	8.26862	7.03817	8.54122	7.61365	8.65858	7.92788	8.90846	8.4655	9.0599	8.39356	9.08261	7.96953	9.11669	7.54171	9.1129	7.11768	9.09019	6.68986	9.05611	6.26583	9.02582
AV_s_f0_223	F	S	7.53858	9.03626	7.4305	8.44568	7.69684	8.3569	8.0867	8.2797	8.0288	8.7236	8.4148	9.02082	8.92818	9.22154	9.26014	9.54964	9.75036	9.81598	9.64228	9.82756	9.21382	9.76966	8.78922	9.69246	8.37234	9.58824	7.95546	9.4763	7.53858	9.37594
AV_s_f0_224	F	S	6.49865	8.66995	6.34219	8.22348	6.70853	8.0365	7.12066	7.9182	7.10539	8.34559	7.49081	8.62416	8.04794	8.76154	8.36086	9.02866	8.87983	9.23854	8.71956	9.2538	8.2769	9.2538	7.8457	9.21564	7.41449	9.14314	6.98328	9.06682	6.55207	8.99813
AV_s_f0_225	F	S	5.47991	7.37134	5.28553	6.91156	5.59205	6.76952	5.99201	6.65364	6.07051	7.03492	6.50038	7.31153	6.94894	7.44983	7.2891	7.72271	7.70028	7.90961	7.59935	7.92082	7.1807	7.90213	6.76952	7.8498	6.36208	7.78252	5.9509	7.72645	5.53972	7.66664
AV_s_f0_226	F	S	5.91127	8.1313	5.78646	7.61695	6.08146	7.52618	6.48991	7.46189	6.46344	7.88925	6.82651	8.17668	7.28035	8.36578	7.564	8.64187	8.04431	8.88392	7.9422	8.8877	7.52996	8.85744	7.12907	8.7818	6.72818	8.68347	6.33107	8.57379	5.93396	8.47168
AV_s_f0_245	F	S	7.378	7.94375	7.24238	7.38187	7.47487	7.285	7.89337	7.18813	7.874	7.61825	8.22663	7.92438	8.66062	8.08713	8.95125	8.36225	9.42788	8.6025	9.362	8.61412	8.96288	8.59863	8.56762	8.53663	8.17625	8.45525	7.78875	8.36613	7.40125	8.28087
AV_s_f0_247	F	S	7.65427	8.84254	7.60026	8.30627	7.89347	8.19439	8.22911	8.11337	8.21368	8.52618	8.54933	8.8271	9.07402	9.02386	9.37108	9.32479	9.84176	9.54855	9.67201	9.56012	9.24763	9.50997	8.84254	9.42895	8.4413	9.3325	8.03621	9.23991	7.63498	9.14732
AV_s_f0_26	F	S	7.23715	9.38621	7.06867	8.80963	7.23715	8.74598	7.59658	8.66362	7.58534	9.03802	7.96349	9.35626	8.424	9.50227	8.67485	9.71568	9.19152	9.94032	9.14285	9.95155	8.76845	9.97027	8.3903	9.93658	8.01965	9.88042	7.64899	9.80179	7.27834	9.7344
AV_s_f0_3	F	S	7.12331	9.96511	6.92408	9.41629	7.17969	9.28097	7.54807	9.19075	7.50296	9.64184	7.8939	9.92752	8.42768	10.0516	8.75847	10.3222	9.3148	10.5628	9.23586	10.5778	8.8111	10.5703	8.39385	10.5327	7.9766	10.4726	7.55935	10.3936	7.14586	10.3222
AV_s_f0_43	F	S	6.4288	8.81536	6.30201	8.35296	6.68983	8.1777	7.25291	8.01362	7.18951	8.44991	7.54377	8.74451	8.12549	8.93096	8.43873	9.21436	8.87875	9.44183	8.72213	9.46047	8.26346	9.42691	7.81226	9.35233	7.36477	9.27775	6.9173	9.18453	6.47354	9.08384
AV_s_f0_44	F	S	7.08947	7.10079	7.00646	6.65935	7.38376	6.52352	7.87802	6.42919	7.80256	6.8329	8.14213	7.09324	8.64394	7.27434	8.93069	7.52336	9.38345	7.75729	9.19103	7.76483	8.77223	7.7271	8.35342	7.66296	7.94217	7.56487	7.52714	7.48186	7.11588	7.38376
AV_s_f0_45	F	S	7.90733	9.07335	7.78378	8.54825	8.10424	8.41698	8.52895	8.32046	8.49806	8.73744	8.86872	9.01544	9.45559	9.21235	9.71814	9.48262	10.2278	9.73358	10.0772	9.75289	9.64092	9.722	9.20848	9.66794	8.77991	9.57914	8.35134	9.49034	7.92663	9.39381
AV_s_f0_46	F	S	7.47751	8.30708	7.3222	7.8298	7.64418	7.68585	8.1139	7.58358	8.04571	8.00783	8.37527	8.28436	8.92453	8.4586	9.26166	8.73513	9.70107	8.9321	9.56849	8.94347	9.15181	8.92453	8.73513	8.86771	8.32602	8.78058	7.91313	8.70861	7.50782	8.61012
AV_s_f0_47	F	S	7.06343	6.96352	6.97889	6.45624	7.36703	6.31021	7.81666	6.23719	7.7398	6.65992	8.1241	6.96352	8.65059	7.16335	8.96956	7.45542	9.5537	7.70906	9.35002	7.72059	8.88502	7.67447	8.4277	7.6053	7.97422	7.50154	7.52459	7.39009	7.07496	7.28249
AV_s_f0_62	F	S	6.97413	8.73481	6.78739	8.2813	7.08084	8.14411	7.49243	8.01834	7.43526	8.42231	7.78968	8.67003	8.31941	8.82628	8.60905	9.08161	9.06256	9.29122	8.98634	9.29122	8.58237	9.27979	8.19365	9.23786	7.80493	9.16927	7.41621	9.10448	7.02748	9.03588
AV_s_f0_88	F	S	8.17112	9.67993	7.90854	9.23708	8.27693	9.05681	8.87262	8.87262	8.8491	9.33506	9.26844	9.60155	9.82885	9.78182	10.1659	10.0757	10.6518	10.3109	10.5421	10.3109	10.0757	10.307	9.61723	10.256	9.1587	10.1894	8.7041	10.1071	8.24558	10.0287
Avia_i_f0_100	F	MR	7.31266	7.84575	7.27017	7.33197	7.6526	7.2354	7.96551	7.21222	7.89984	7.62943	8.31318	8.00414	8.81537	8.20888	9.13986	8.54109	9.63819	8.8115	9.42572	8.80378	8.9892	8.74583	8.55654	8.64926	8.13548	8.51792	7.71441	8.37498	7.29334	8.25137
Avia_i_f0_114	F	MR	8.07497	7.52388	7.94485	7.0876	8.26632	6.96131	8.69877	6.86946	8.61458	7.26747	9.02789	7.55832	9.47565	7.74967	9.75885	8.01756	10.199	8.24718	10.0918	8.24718	9.69379	8.20891	9.29961	8.14003	8.91308	8.04435	8.52656	7.94485	8.1362	7.85683
Avia_i_f0_116	F	MR	7.51829	7.54893	7.35743	7.03188	7.67532	6.92464	8.10428	6.85187	8.02385	7.31147	8.33791	7.58723	8.83198	7.8132	9.17668	8.13109	9.70905	8.40302	9.6516	8.39919	9.2303	8.36855	8.81283	8.28429	8.39919	8.17705	7.98938	8.05449	7.57957	7.94342
Avia_i_f0_119	F	MR	7.64488	7.61397	7.58693	7.07702	7.90756	6.95726	8.20888	6.91477	8.12389	7.35129	8.5295	7.6951	9.03942	7.9346	9.34846	8.23592	9.94336	8.51405	9.79657	8.51792	9.35619	8.47156	8.92739	8.38271	8.50246	8.27068	8.0814	8.14707	7.66033	8.02731
Avia_i_f0_149	F	MR	7.82569	8.04175	7.70119	7.59499	8.05274	7.47414	8.52514	7.41189	8.40429	7.81837	8.73021	8.12964	9.25021	8.35302	9.51388	8.65697	9.98261	8.92429	9.88374	8.92063	9.47359	8.86204	9.06711	8.77049	8.66795	8.65331	8.27246	8.52147	7.86964	8.41161
Avia_i_f0_75	F	MR	7.32983	7.20494	7.26348	6.68194	7.57963	6.61168	7.94651	6.58826	7.81381	7.00589	8.15727	7.34154	8.63344	7.57963	8.94177	7.88406	9.46087	8.20801	9.3672	8.20801	8.94958	8.13776	8.53976	8.03237	8.14166	7.90358	7.73965	7.76697	7.34154	7.63037
Avia_i_f0_76	F	MR	7.71012	7.39347	7.57659	6.87082	7.83983	6.80215	8.21751	6.764	8.1145	7.15313	8.45022	7.46977	8.90039	7.68341	9.22848	7.99242	9.78547	8.27473	9.73588	8.27092	9.33149	8.21751	8.93473	8.13358	8.54179	8.03058	8.15647	7.9085	7.77116	7.77879
Avia_i_f0_98	F	MR	7.3515	7.60032	7.2007	7.14792	7.54377	7.01974	7.9924	6.94057	7.90569	7.34019	8.24499	7.62294	8.81426	7.86045	9.07439	8.13189	9.56072	8.3694	9.47778	8.37317	9.05931	8.34678	8.64461	8.27138	8.24122	8.16582	7.83783	8.05272	7.4269	7.96601
Avia_i_f0_109	F	MR	6.14578	7.31149	6.13813	6.88724	6.56237	6.8108	7.03248	6.80316	6.914	7.18918	7.22358	7.54463	7.68604	7.80835	7.93829	8.15997	8.32814	8.47337	8.11793	8.45044	7.70515	8.30903	7.30384	8.14468	6.914	7.96123	6.52033	7.78159	6.12667	7.60196
Avia_i_f0_124	F	MR	7.75489	8.03387	7.68703	7.47591	7.92454	7.41182	8.32416	7.38166	8.18467	7.75866	8.5202	8.09796	8.99522	8.33924	9.28928	8.64084	9.75299	8.95375	9.69267	8.95375	9.29682	8.87835	8.91228	8.75771	8.53151	8.62576	8.15074	8.50135	7.7662	8.38448
Avia_i_f0_129	F	MR	7.73213	7.9348	7.6327	7.43386	7.99981	7.31914	8.4931	7.2503	8.37456	7.69389	8.75696	8.04952	9.30762	8.31338	9.58294	8.63459	10.0265	8.91374	9.88504	8.91757	9.44528	8.84874	9.01317	8.73019	8.59253	8.58488	8.17189	8.44339	7.75125	8.29043
Avia_i_f0_229	F	MR	7.09857	8.47189	6.97883	7.90685	7.22954	7.8133	7.71226	7.70478	7.65239	8.16879	8.03782	8.45692	8.56918	8.67021	8.83486	8.93964	9.28016	9.15667	9.19409	9.1679	8.76751	9.14545	8.3484	9.09306	7.93304	9.01074	7.51768	8.92093	7.1098	8.81241
Avia_i_f0_230	F	MR	7.39006	7.81981	7.49366	7.41308	7.92724	7.32867	8.43373	7.30181	8.32629	7.75074	8.6486	8.07689	9.07834	8.37233	9.31624	8.68697	9.68843	8.97474	9.42751	8.94405	8.99776	8.80592	8.59104	8.65244	8.18048	8.48744	7.77376	8.31478	7.36704	8.14211
Avia_i_f0_232	F	MR	7.87913	7.85633	7.87533	7.37386	8.17545	7.30168	8.54015	7.27508	8.44138	7.64739	8.78329	7.9665	9.25056	8.20204	9.4937	8.49836	9.8888	8.76809	9.75583	8.76049	9.36833	8.68071	8.98843	8.56295	8.61993	8.42998	8.24763	8.29702	7.87153	8.17925
Avia_i_f0_233	F	MR	6.6885	7.74719	6.62735	7.23887	7.0363	7.09745	7.5752	7.01719	7.44143	7.51405	7.77395	7.85803	8.32049	8.14086	8.62625	8.46955	9.11165	8.7562	8.98552	8.7562	8.52306	8.67594	8.06824	8.55364	7.62107	8.4084	7.17772	8.2517	6.73819	8.08735
Avia_i_f0_236	F	MR	7.14884	7.82239	7.10291	7.26747	7.37463	7.21389	7.84152	7.19093	7.68462	7.63869	8.02905	7.98695	8.49211	8.29694	8.70642	8.64519	9.10443	8.95518	9.05851	8.95135	8.65285	8.84802	8.26249	8.7026	7.87979	8.53804	7.50092	8.362	7.12205	8.18978
Avia_i_f0_237	F	MR	7.08345	7.50491	7.05018	6.99472	7.3977	6.8986	7.82655	6.85054	7.72673	7.2683	8.05576	7.56406	8.56595	7.82285	8.86541	8.1334	9.33862	8.39958	9.18704	8.39958	8.76189	8.31086	8.34043	8.21843	7.92637	8.08534	7.516	7.95594	7.10194	7.82655
Avia_i_f0_239	F	MR	7.90047	7.45808	7.79476	7.01959	8.17061	6.86299	8.62475	6.76121	8.55036	7.19968	8.85965	7.48548	9.44689	7.69689	9.67397	7.96702	10.1594	8.25674	10.0263	8.25282	9.59958	8.20975	9.18068	8.11971	8.76177	8.01009	8.34286	7.9083	7.92788	7.81043
Avia_i_f0_240	F	MR	7.41636	8.28999	7.36295	7.81312	7.72919	7.68341	8.11069	7.63	8.05728	8.06491	8.40063	8.32814	8.98433	8.59138	9.26664	8.89277	9.69773	9.13692	9.48409	9.14074	9.06062	9.07207	8.63716	8.98051	8.22133	8.86224	7.80168	8.75161	7.4011	8.64479
Avia_i_f0_241	F	MR	7.78855	7.084	7.6538	6.57195	7.9464	6.468	8.3853	6.41795	8.2775	6.84145	8.65095	7.1764	9.17455	7.41125	9.4556	7.7	9.8945	7.9772	9.8329	7.98875	9.41325	7.9233	8.99745	7.84245	8.5932	7.72695	8.1928	7.58835	7.8001	7.47285
Avia_i_f0_4	F	MR	6.56992	7.69566	6.39673	7.25139	6.69417	7.09326	7.09703	6.96901	7.09703	7.3681	7.47353	7.63542	7.9818	7.7559	8.27547	7.99686	8.7461	8.21147	8.63315	8.22653	8.23029	8.21899	7.82744	8.17758	7.42835	8.12863	7.02549	8.08346	6.62263	8.04957
Avia_i_f0_51	F	MR	7.17593	7.6834	6.98422	7.20976	7.26991	7.08947	7.79992	6.98422	7.67588	7.40523	8.02547	7.68715	8.57428	7.92773	8.82989	8.19462	9.31856	8.44271	9.26969	8.4352	8.86372	8.40512	8.45023	8.34122	8.04426	8.23973	7.64205	8.13823	7.23607	8.04426
Avia_i_f0_65	F	MR	7.32406	8.39199	7.14607	7.96027	7.4566	7.80501	7.93755	7.65353	7.90726	8.06252	8.19886	8.30868	8.7972	8.47531	9.1191	8.71389	9.51673	8.89566	9.42963	8.91839	9.01306	8.92217	8.60785	8.87673	8.20264	8.81992	7.79743	8.76312	7.39601	8.69495
Avia_i_f0_66	F	MR	7.5016	8.11679	7.35933	7.66308	7.70153	7.50929	8.17447	7.37471	8.13602	7.82842	8.50898	8.07835	8.99346	8.28598	9.33951	8.57819	9.79322	8.81658	9.67018	8.83197	9.24723	8.81658	8.82428	8.76276	8.40517	8.6897	7.98991	8.59742	7.57465	8.49361
Avia_i_f0_7	F	MR	6.31896	7.44854	6.2183	6.93408	6.46435	6.84834	6.84834	6.78496	6.81478	7.19877	7.13912	7.44109	7.68714	7.65731	7.95928	7.91454	8.35818	8.13077	8.27616	8.15314	7.8959	8.11958	7.50819	8.07112	7.12794	7.99656	6.74768	7.91827	6.36742	7.83626
Avia_i_f0_78	F	MR	6.87441	7.35358	6.76122	6.82536	7.06306	6.71971	7.41395	6.62916	7.3498	7.08192	7.76483	7.33094	8.29305	7.54977	8.62508	7.80256	9.08538	8.0214	8.98729	8.02894	8.56094	8.00631	8.14591	7.94594	7.73465	7.8667	7.32717	7.7837	6.91214	7.71201
Avia_i_f0_80	F	MR	7.17249	7.91368	6.96723	7.42335	7.29412	7.29412	7.72363	7.19529	7.71603	7.62481	8.13794	7.94029	8.63207	8.11133	8.95135	8.40781	9.42268	8.66248	9.36186	8.66628	8.92475	8.64728	8.49143	8.57506	8.06572	8.47623	7.64001	8.3736	7.2143	8.27098
Avia_i_f0_83	F	MR	7.90086	8.11832	7.66434	7.64526	7.95046	7.50411	8.42733	7.35914	8.41207	7.79023	8.7745	8.06109	9.32386	8.23277	9.65577	8.49982	10.1441	8.6982	10.0983	8.70965	9.67484	8.7249	9.24756	8.69057	8.82409	8.62953	8.40063	8.55705	7.98098	8.48075
Avia_i_f0_87	F	MR	7.57518	7.51117	7.50364	7.01796	7.85379	6.94642	8.29053	6.89748	8.20017	7.30786	8.56161	7.63542	9.0473	7.90273	9.35979	8.22653	9.75135	8.49384	9.58945	8.48631	9.17154	8.38842	8.76492	8.25288	8.36583	8.09475	7.96298	7.94415	7.55635	7.82367
Castelli_f0_14	F	HR	6.77558	6.88188	6.59054	6.38188	6.91731	6.29133	7.40156	6.22046	7.27558	6.63384	7.60235	6.91731	8.1929	7.20865	8.56297	7.4803	8.99998	7.70077	8.88975	7.71258	8.45668	7.68896	8.02754	7.60628	7.61022	7.48817	7.19684	7.35432	6.77951	7.2244
Castelli_f0_23	F	HR	7.53223	8.53173	7.22838	8.04398	7.49225	7.89605	7.94403	7.75612	7.94403	8.2039	8.34383	8.45177	8.93153	8.63568	9.33533	8.86756	9.86706	9.04747	9.82708	9.05547	9.37931	9.06347	8.93553	9.05547	8.48775	9.02349	8.04797	8.94752	7.60819	8.87156
Castelli_f0_24	F	HR	7.25982	8.47309	6.9239	8.03046	7.15707	7.90795	7.68664	7.73011	7.71826	8.14112	8.06603	8.37034	8.62326	8.4968	9.03822	8.75368	9.46109	8.8999	9.44133	8.91176	9.06589	8.94338	8.65093	8.94733	8.23992	8.91571	7.82891	8.86829	7.4179	8.82086
Castelli_f0_252	F	HR	7.31403	6.86824	7.13256	6.31595	7.35743	6.2331	7.83477	6.20549	7.74404	6.64733	8.0912	6.99843	8.59615	7.26669	9.04194	7.62963	9.36543	7.82688	9.29442	7.83082	8.98277	7.79138	8.58038	7.70064	8.17798	7.59807	7.78348	7.47577	7.38898	7.35348
Castelli_f0_258	F	HR	7.60578	7.93214	7.48638	7.45056	7.77692	7.34708	8.17094	7.2834	8.16298	7.69334	8.50526	7.99582	8.955	8.1789	9.29728	8.46944	9.7112	8.6565	9.56394	8.66446	9.16992	8.6366	8.78386	8.59282	8.3978	8.5172	8.01572	8.42964	7.63762	8.33014
Castelli_f0_25	F	HR	6.98508	9.13826	6.73407	8.73037	7.06352	8.57349	7.56554	8.41269	7.58123	8.83627	7.94989	9.11473	8.44407	9.252	8.76567	9.49124	9.24808	9.66773	9.15003	9.68734	8.72645	9.69911	8.3068	9.65989	7.89499	9.58537	7.47925	9.51477	7.06352	9.44025
Castelli_f0_263	F	HR	6.53746	8.6873	6.45754	8.20379	6.82517	8.05594	7.10489	7.97602	7.04095	8.42357	7.41258	8.73126	8.00798	8.93106	8.37961	9.22277	8.83116	9.44255	8.69929	9.44654	8.27572	9.43855	7.85214	9.36662	7.43656	9.27072	7.02097	9.17881	6.60539	9.08291
Castelli_f0_280	F	HR	5.95258	7.14231	5.7417	6.58127	5.98442	6.47781	6.45394	6.38629	6.35844	6.85582	6.80011	7.17016	7.35717	7.34921	7.77099	7.69141	8.21664	7.88638	8.17287	7.88638	7.72722	7.85853	7.28555	7.81476	6.84786	7.7312	6.41415	7.64366	5.97646	7.57204
Castelli_f0_285	F	HR	6.88283	7.61813	6.73015	7.11588	7.01141	7.01141	7.45741	6.91096	7.42526	7.30071	7.80697	7.62616	8.26101	7.83912	8.65879	8.12841	9.02041	8.33333	8.93201	8.34539	8.52218	8.30119	8.11636	8.22886	7.71456	8.13645	7.31678	8.036	6.91498	7.94359
Castelli_f0_334	F	HR	7.3489	8.42867	7.18371	7.84446	7.43753	7.71956	7.87267	7.63093	7.85252	8.11843	8.2393	8.44075	8.78322	8.66235	9.12971	8.98064	9.62528	9.22238	9.56888	9.23044	9.12971	9.22641	8.69861	9.14583	8.27154	9.05316	7.84849	8.93632	7.42142	8.83963
Castelli_f0_356	F	HR	7.62643	8.51699	7.50094	7.99075	7.80859	7.86122	8.16482	7.81669	8.10814	8.27816	8.44008	8.56152	8.99061	8.7963	9.29016	9.05942	9.84474	9.33469	9.73139	9.33469	9.3023	9.30635	8.88131	9.23754	8.46437	9.14038	8.05147	9.02704	7.63453	8.92179
Castelli_f0_358	F	HR	7.82134	8.46342	7.64075	7.90561	7.91364	7.79325	8.37914	7.71299	8.32296	8.18251	8.73229	8.47546	9.25398	8.68012	9.54291	8.94096	10.0646	9.20181	9.98836	9.20181	9.55094	9.17773	9.12556	9.11352	8.69617	9.03326	8.27079	8.94096	7.84542	8.8607
Castelli_f0_364	F	HR	8.24494	8.41771	8.11636	7.95162	8.46191	7.80697	8.85969	7.73465	8.82353	8.1927	9.23738	8.42173	9.75972	8.61861	10.1495	8.90791	10.491	9.08068	10.3584	9.11684	9.9325	9.11684	9.51462	9.05255	9.09675	8.98023	8.6829	8.89183	8.27306	8.78737
Castelli_f0_377	F	HR	8.03586	9.36453	7.82838	8.89371	8.14359	8.70219	8.55456	8.57052	8.5785	8.99745	8.94558	9.22488	9.52413	9.40842	9.90717	9.63585	10.3979	9.80343	10.2463	9.82737	9.8154	9.83934	9.38049	9.82737	8.94159	9.77949	8.51865	9.74757	8.08773	9.71565
Castelli_f0_248	F	HR	6.70387	7.79891	6.66304	7.31635	6.94144	7.24954	7.33491	7.23469	7.21984	7.60589	7.5465	7.94368	7.98451	8.1961	8.27405	8.47078	8.64896	8.73805	8.55245	8.73434	8.17011	8.6601	7.79891	8.55245	7.43885	8.40768	7.07507	8.27405	6.70758	8.15526
Castelli_f0_265	F	HR	6.75569	8.28281	6.60298	7.70468	6.79205	7.62106	7.17746	7.53379	7.15201	7.9592	7.55197	8.25372	7.99556	8.39552	8.33008	8.65368	8.79912	8.8573	8.73004	8.8573	8.34098	8.85366	7.95557	8.8173	7.57742	8.75549	7.19201	8.69004	6.81023	8.62823
Castelli_f0_267	F	HR	6.8329	7.68183	6.67821	7.18757	6.96496	7.04042	7.33094	6.94987	7.3083	7.39885	7.62901	7.65919	8.21759	7.8667	8.48548	8.07799	9.04011	8.3006	8.91937	8.31569	8.50812	8.30815	8.09686	8.2591	7.68937	8.19496	7.28189	8.11195	6.87441	8.04026
Castelli_f0_272	F	HR	7.40263	8.02517	7.28189	7.57996	7.61014	7.43658	7.99499	7.34603	7.94971	7.76106	8.33078	8.02894	8.80241	8.19873	9.21744	8.49302	9.62492	8.66281	9.46268	8.68167	9.0552	8.65526	8.65149	8.59867	8.24778	8.51943	7.84407	8.44397	7.44036	8.37983
Castelli_f0_273	F	HR	7.42096	7.76421	7.12248	7.28291	7.35007	7.15606	7.80152	7.0292	7.8351	7.45081	8.21566	7.71198	8.72681	7.87241	9.10737	8.09254	9.5924	8.25297	9.56255	8.26043	9.19318	8.30147	8.79397	8.29401	8.39102	8.2567	7.99553	8.2082	7.59632	8.1485
Castelli_f0_277	F	HR	4.99895	7.09256	4.78592	6.60038	5.03201	6.48652	5.45073	6.38735	5.40666	6.79505	5.85844	7.07052	6.31756	7.19541	6.64078	7.43415	7.12195	7.62515	7.06318	7.63249	6.6665	7.64351	6.27348	7.6178	5.88047	7.56638	5.48746	7.51496	5.09445	7.46721
Castelli_f0_286	F	HR	5.57836	7.71723	5.38289	7.29998	5.63474	7.17217	5.99561	7.04812	5.97681	7.44658	6.31888	7.6834	6.73613	7.78865	7.18345	8.09313	7.55559	8.22469	7.4992	8.23221	7.13082	8.23597	6.76244	8.20966	6.39406	8.16455	6.02568	8.11944	5.67233	8.08185
Castelli_f0_341	F	HR	7.59098	8.58144	7.47491	8.05913	7.71479	7.96627	8.05139	7.88115	8.04752	8.30674	8.41894	8.56597	8.8987	8.78263	9.18887	9.02251	9.69571	9.24304	9.59899	9.25465	9.20048	9.23917	8.80584	9.1734	8.41507	9.09989	8.02431	9.03025	7.63354	8.95674
Castelli_f0_352	F	HR	6.85856	8.31136	6.74218	7.89091	7.08755	7.78955	7.47797	7.71447	7.4179	8.09362	7.67693	8.3564	8.17246	8.60041	8.50281	8.85569	8.95704	9.0997	8.83316	9.09594	8.43899	9.06216	8.05233	8.98332	7.66942	8.88572	7.28651	8.78061	6.90361	8.69051
Castelli_f0_353	F	HR	7.5123	8.02867	7.4052	7.51612	7.73415	7.41667	8.14343	7.3593	8.0631	7.78388	8.43412	8.109	8.92755	8.34998	9.24503	8.6598	9.66578	8.89695	9.54337	8.89695	9.13027	8.83957	8.72482	8.75543	8.32703	8.6292	7.92922	8.5068	7.5276	8.39588
Castelli_f0_354	F	HR	7.04538	7.85013	6.89733	7.37563	7.19342	7.24277	7.64135	7.15166	7.61478	7.56922	7.89948	7.85772	8.4423	8.0665	8.78015	8.35879	9.25844	8.60174	9.14836	8.60933	8.7308	8.57516	8.32083	8.49924	7.91466	8.41953	7.50849	8.32463	7.10232	8.23732
Castelli_f0_355	F	HR	7.21791	8.23758	7.12625	7.75257	7.42414	7.62272	7.70292	7.55398	7.66473	7.97025	8.03136	8.24522	8.57366	8.40944	8.91737	8.6424	9.4062	8.85244	9.26107	8.86772	8.85626	8.85626	8.45527	8.81807	8.05427	8.75315	7.65328	8.68059	7.25228	8.61948
Castelli_f0_357	F	HR	7.27317	7.9834	7.17822	7.45927	7.45547	7.36052	7.77451	7.30355	7.73273	7.74032	8.11633	8.05556	8.59487	8.26445	8.90251	8.55689	9.40385	8.84174	9.26712	8.84554	8.87593	8.78857	8.47714	8.70122	8.08594	8.59108	7.69475	8.47714	7.29976	8.38219
Castelli_f0_365	F	HR	8.0745	8.95885	7.9207	8.43209	8.18985	8.33981	8.58973	8.28213	8.5359	8.70893	8.86272	8.98961	9.40487	9.25492	9.72401	9.5356	10.2277	9.77783	10.0931	9.77783	9.69324	9.74323	9.29336	9.66249	8.89733	9.56636	8.5013	9.46639	8.10526	9.36642
Castelli_f0_374	F	HR	6.41893	7.19414	6.23917	6.7073	6.56873	6.53877	6.99191	6.42642	6.97694	6.86458	7.39637	7.14546	7.93191	7.30649	8.28768	7.57239	8.81198	7.7896	8.6884	7.79709	8.25023	7.80832	7.81581	7.77462	7.3814	7.69972	6.94698	7.64354	6.5163	7.57239
at_ri_16n553	M	S	8.3664	8.5722	8.085	8.0934	8.3538	7.959	8.9208	7.7826	8.8788	8.2362	9.198	8.5554	9.744	8.7066	10.0926	8.9586	10.5714	9.1098	10.5462	9.1224	10.1514	9.1434	9.723	9.114	9.3072	9.051	8.8788	8.9628	8.4588	8.883
at_ri_16n554	M	S	6.4713	8.14875	6.33218	7.6638	6.63427	7.57635	6.96023	7.51275	6.90855	7.8864	7.24245	8.19247	7.81883	8.3952	8.0613	8.60985	8.586	8.82052	8.45085	8.83643	8.05335	8.80462	7.65982	8.73705	7.2663	8.65358	6.8847	8.54625	6.49515	8.44688
at_ri_16n555	M	S	7.3281	8.3148	7.09546	7.88563	7.41634	7.74123	7.86557	7.60486	7.81744	8.01799	8.25464	8.28673	8.752	8.43914	9.04079	8.69184	9.55821	8.86832	9.49404	8.88035	9.0809	8.88838	8.66376	8.84827	8.25464	8.78409	7.84552	8.71189	7.43238	8.64772
at_ri_16n556	M	S	7.10661	8.94426	6.94134	8.46025	7.25221	8.36581	7.78343	8.28711	7.70473	8.68848	8.00379	9.03083	8.47599	9.27086	8.69242	9.52664	9.20003	9.80602	9.12527	9.80602	8.71209	9.747	8.30678	9.65255	7.91329	9.52664	7.52372	9.38104	7.13415	9.23151
at_ri_16n557	M	S	6.49999	9.64171	6.33463	9.20077	6.68896	9.07479	7.1929	8.96849	7.10235	9.374	7.38975	9.71652	7.96455	9.96848	8.1929	10.2323	8.75982	10.5118	8.65746	10.5157	8.22833	10.4685	7.81101	10.3701	7.39369	10.2519	6.98424	10.1181	6.57479	9.98817
at_ri_16n558	M	S	7.97139	8.65757	7.73613	8.28115	8.07334	8.0851	8.51249	7.95571	8.43799	8.33605	8.84186	8.59483	9.39864	8.73991	9.81818	8.99477	10.2417	9.12417	10.1672	9.14769	9.75153	9.17122	9.3359	9.14769	8.92812	9.10064	8.51641	9.03398	8.10863	8.96733
at_ri_16n559	M	S	7.02299	7.96043	6.81206	7.60108	7.17142	7.37843	7.55811	7.20657	7.54249	7.64404	7.92918	7.90574	8.4643	8.08151	8.72991	8.29244	9.30019	8.50727	9.18301	8.51899	8.75335	8.52289	8.3354	8.48774	7.91746	8.42915	7.49952	8.35103	7.08548	8.27291
at_ri_16n560	M	S	7.03317	8.45086	6.83967	7.95329	7.14374	7.84271	7.56234	7.77163	7.47546	8.17048	7.85061	8.4943	8.41137	8.69965	8.6799	8.96818	9.22091	9.20117	9.13799	9.21302	8.71149	9.20117	8.2929	9.13404	7.8822	9.03531	7.47941	8.90894	7.07266	8.79047
at_ri_16n561	M	S	7.74407	9.7569	7.60621	9.28816	7.89769	9.20544	8.2719	9.14242	8.16949	9.5245	8.49642	9.8475	8.97304	10.0878	9.26847	10.3832	9.74902	10.6117	9.68206	10.6156	9.28422	10.5644	8.8982	10.4777	8.52006	10.3478	8.14979	10.2099	7.77165	10.0799
at_ri_16n562	M	S	7.19485	8.58539	7.00346	8.09323	7.25735	8.0073	7.66748	7.9409	7.6167	8.30806	7.9448	8.58148	8.51117	8.77288	8.79631	9.02286	9.26894	9.20254	9.20254	9.22207	8.80803	9.22988	8.41743	9.17129	8.03074	9.08926	7.64795	8.99161	7.26516	8.89006
at_ri_16n563	M	S	6.78173	8.06093	6.52982	7.62403	6.84077	7.49021	7.28947	7.39181	7.27373	7.76966	7.63978	8.08061	8.19475	8.23805	8.47814	8.47814	9.05674	8.66314	8.93472	8.67888	8.51357	8.67494	8.09635	8.62378	7.68307	8.54112	7.27373	8.44272	6.86045	8.36006
at_ri_16n564	M	S	7.46079	8.80677	7.30503	8.33548	7.67647	8.20368	8.10782	8.1238	8.09584	8.54716	8.42734	8.87467	8.96653	9.09833	9.20218	9.37392	9.70542	9.62554	9.62554	9.62953	9.1862	9.56563	8.76284	9.48974	8.33148	9.36593	7.91211	9.22614	7.49274	9.08236
at_ri_16n565	M	S	8.08139	8.40221	7.82961	8.03266	8.10982	7.87834	8.52404	7.74839	8.50373	8.11794	8.81237	8.39003	9.33218	8.50779	9.60426	8.72303	10.1363	8.88953	10.0835	8.89765	9.69361	8.93014	9.29969	8.90577	8.9139	8.84486	8.52404	8.77582	8.13824	8.70272
at_ri_16n566	M	S	7.66251	8.08248	7.48026	7.69817	7.78929	7.58327	8.1538	7.4961	8.07059	7.85268	8.37963	8.10625	8.83922	8.28454	9.16014	8.55396	9.58804	8.74017	9.53653	8.7481	9.16411	8.72432	8.79564	8.66886	8.43906	8.58962	8.07456	8.48264	7.71401	8.38755
at_ri_16n573	M	S	7.71387	8.78072	7.47591	8.30084	7.7456	8.22152	8.28101	8.13823	8.17789	8.53483	8.49517	8.85211	9.00679	9.08214	9.29234	9.38752	9.82775	9.66118	9.79999	9.66118	9.41528	9.64928	9.00282	9.56599	8.59829	9.44701	8.20169	9.30027	7.80905	9.15353
at_ri_16n574	M	S	7.42518	9.23226	7.2677	8.78738	7.59841	8.66927	8.01179	8.56691	7.92124	8.95274	8.24014	9.25589	8.79526	9.45667	9.07085	9.72439	9.59053	9.9173	9.4803	9.93305	9.07479	9.94093	8.67321	9.88187	8.28345	9.77163	7.89368	9.66534	7.49998	9.56297
at_ri_16n575	M	S	7.19872	8.17857	6.86684	7.75186	7.12365	7.58592	7.60172	7.38837	7.57802	7.80718	8.0877	8.02053	8.65269	8.13511	8.97272	8.33661	9.51401	8.43143	9.46265	8.44329	9.03989	8.56182	8.60528	8.58947	8.16672	8.57762	7.73211	8.54601	7.29355	8.51836
at_ri_16n576	M	S	8.16653	9.8883	7.93749	9.36703	8.1073	9.29989	8.53774	9.20512	8.51799	9.59212	8.91289	9.8883	9.29989	10.0384	9.65531	10.3148	10.0936	10.4925	10.0581	10.5004	9.71454	10.528	9.33939	10.4806	8.96818	10.4135	8.60487	10.3187	8.24156	10.2121
at_ri_16n577	M	S	8.41397	9.27806	8.22283	8.72058	8.51352	8.62899	8.90375	8.56926	8.83208	8.99932	9.21435	9.33779	9.72404	9.56078	9.97491	9.85147	10.5045	10.1262	10.4527	10.1262	10.0506	10.1222	9.6444	10.0466	9.24222	9.94305	8.848	9.81165	8.45379	9.67228
at_ri_16n578	M	S	8.37126	9.01894	8.1041	8.62224	8.37936	8.48866	8.78011	8.37531	8.78011	8.75582	9.2092	9.0068	9.67472	9.11205	10.0107	9.35898	10.5167	9.52494	10.4317	9.54923	10.0309	9.57352	9.63019	9.54923	9.23349	9.49256	8.83678	9.42374	8.44413	9.35493
at_ri_16n579	M	S	7.70038	9.35357	7.43935	8.93435	7.7953	8.75241	8.18685	8.56258	8.25408	8.98972	8.66936	9.28634	9.23097	9.45641	9.46431	9.66207	10.0497	9.84004	9.94683	9.85586	9.51573	9.90332	9.08068	9.87959	8.64959	9.81631	8.22245	9.73721	7.7953	9.64625
at_ri_16n580	M	S	7.6357	9.45808	7.46858	9.02437	7.83465	8.905	8.30019	8.78165	8.17685	9.17159	8.54291	9.48196	9.09201	9.69682	9.33075	9.93556	9.85598	10.1823	9.76447	10.1942	9.34269	10.1783	8.92092	10.1106	8.51108	10.0032	8.10124	9.88781	7.69141	9.77242
at_ri_16n581	M	S	7.36867	9.65021	7.14293	9.16649	7.4775	9.01332	8.00154	8.85611	7.9451	9.31967	8.27161	9.6744	8.86417	9.88804	9.13021	10.1581	9.76711	10.4121	9.67037	10.4201	9.22293	10.4161	8.77146	10.3516	8.32401	10.2589	7.87657	10.1501	7.4372	10.0211
at_ri_16n582	M	S	8.1643	9.73543	7.88374	9.32662	8.23243	9.1703	8.73343	9.00197	8.6653	9.44686	9.09816	9.79956	9.58714	9.97992	9.85166	10.2404	10.4368	10.4929	10.3927	10.4929	9.95587	10.4929	9.52301	10.4448	9.09415	10.3527	8.67331	10.2404	8.25247	10.1202
at_ri_16n583	M	S	7.42581	8.20435	7.18078	7.73011	7.48114	7.61946	7.98699	7.5009	7.95933	7.90005	8.26758	8.16483	8.80901	8.40986	9.03427	8.64698	9.69426	8.88805	9.63102	8.892	9.20026	8.892	8.77344	8.85248	8.35058	8.75763	7.93166	8.65093	7.5167	8.54027
at_ri_16n584	M	S	7.47091	9.53904	7.15428	9.05808	7.41079	8.92582	7.90778	8.78954	7.83965	9.21038	8.29255	9.47892	8.82161	9.63122	9.13824	9.85166	9.7715	10.012	9.7194	10.016	9.28654	10.0761	8.85367	10.0761	8.42081	10.02	7.99195	9.93984	7.5671	9.85166
at_ri_16n585	M	S	8.31459	9.45613	8.04338	8.9987	8.33888	8.86107	8.7963	8.71939	8.74773	9.12824	9.20515	9.43994	9.7071	9.60186	10.0795	9.86498	10.6058	10.0633	10.5531	10.0714	10.1079	10.0876	9.67067	10.0471	9.24158	9.96618	8.8125	9.88117	8.37936	9.79616
at_ri_16n586	M	S	6.42418	8.82059	6.22178	8.46437	6.58205	8.2053	6.93422	8.04742	6.86541	8.48056	7.32688	8.73558	7.92598	8.84488	8.2903	9.07966	8.80035	9.2011	8.69915	9.22539	8.27006	9.29826	7.83693	9.30635	7.40379	9.26992	6.97066	9.22134	6.53752	9.17277
at_ri_17e1174	M	S	6.80342	8.60646	6.63916	8.1175	6.9524	8.01436	7.46428	7.9456	7.39552	8.33906	7.73932	8.6714	8.1748	8.9006	8.404	9.20238	8.93116	9.46978	8.84712	9.47742	8.42692	9.42012	8.01436	9.3208	7.61326	9.20238	7.21598	9.05722	6.82252	8.90824
at_ri_17e1175	M	S	8.45352	9.43658	8.15104	8.92714	8.35402	8.81172	8.83162	8.6565	8.84356	9.09828	9.20176	9.33708	9.73906	9.48036	10.0256	9.68732	10.6385	9.83856	10.6027	9.84254	10.1968	9.88632	9.78284	9.89428	9.36892	9.86642	8.955	9.80672	8.54506	9.751
at_ri_17e1176	M	S	8.07479	7.97243	7.75983	7.55117	8.03542	7.39369	8.50786	7.23227	8.50786	7.63778	8.89368	7.88975	9.44486	8.03542	9.69289	8.24014	10.3464	8.38975	10.2519	8.4055	9.83463	8.45668	9.40943	8.45274	8.98423	8.4055	8.56297	8.35038	8.14172	8.28345
at_ri_17e1177	M	S	7.63894	8.71202	7.38804	8.30286	7.6814	8.16004	8.17934	8.02494	8.1253	8.42638	8.48814	8.71974	8.9938	8.90888	9.26014	9.14048	9.77352	9.3605	9.69246	9.36822	9.2833	9.3605	8.87414	9.30646	8.47656	9.21382	8.07898	9.1096	7.6814	9.00538
at_ri_17e1178	M	S	7.47243	9.26376	7.12991	8.874	7.41731	8.72833	7.9488	8.51967	7.93699	8.94486	8.374	9.0866	8.89762	9.374	9.18896	9.59053	9.67715	9.7362	9.62597	9.7362	9.20864	9.78738	8.78738	9.75982	8.37006	9.70077	7.95274	9.63384	7.54329	9.55904
at_ri_17e1179	M	S	7.06477	9.02177	6.86124	8.58732	7.19002	8.42684	7.6049	8.2742	7.54228	8.67734	7.91802	8.94349	8.4425	9.06091	8.7791	9.27227	9.29966	9.43665	9.1979	9.45622	8.78302	9.49536	8.37205	9.47971	7.96108	9.43274	7.55011	9.38186	7.13914	9.31923
at_ri_17e1180	M	S	7.04329	7.32282	6.80314	6.874	7.12597	6.75983	7.62203	6.6614	7.55117	7.03542	7.94487	7.33463	8.39368	7.52361	8.68896	7.75983	9.25589	7.99605	9.16927	8.00392	8.74801	7.99605	8.33463	7.93699	7.92124	7.84644	7.5118	7.74408	7.10235	7.64565
at_ri_17e1181	M	S	7.19975	8.8242	6.93502	8.39903	7.28398	8.2025	7.79738	8.03804	7.76931	8.49129	8.14634	8.76403	8.69986	8.91244	9.06085	9.19321	9.6625	9.39376	9.57025	9.40579	9.10898	9.40981	8.65173	9.36167	8.19848	9.30552	7.74524	9.22931	7.292	9.16915
at_ri_17e1182	M	S	7.1929	8.6929	6.95668	8.18896	7.24408	8.05904	7.70471	7.94487	7.64172	8.39368	8.03935	8.69683	8.59841	8.88975	8.89368	9.13778	9.43305	9.35037	9.37006	9.36219	8.93699	9.37793	8.50392	9.32675	8.07872	9.2362	7.65747	9.12597	7.23621	9.01573
at_ri_17e1183	M	S	7.59956	7.98193	7.42033	7.56372	7.75888	7.44024	8.05363	7.37253	8.08947	7.71109	8.47981	8.03371	8.9498	8.24481	9.27242	8.51964	9.71454	8.72675	9.57513	8.7387	9.17285	8.69887	8.7865	8.63116	8.40811	8.52362	8.02973	8.40811	7.65533	8.29261
at_ri_17e1259	M	S	7.50143	9.22823	7.18638	8.72574	7.40173	8.62604	7.93213	8.5064	7.88826	8.9052	8.31498	9.19633	8.86134	9.35984	9.13651	9.59114	9.7028	9.78655	9.6709	9.79054	9.25216	9.81846	8.82943	9.79054	8.41069	9.73471	7.99993	9.64697	7.58518	9.55924
at_ri_17e1262	M	S	7.05187	8.72413	6.78368	8.24296	7.09526	8.14436	7.74207	8.05759	7.64742	8.47566	8.00238	8.81484	8.51904	9.0712	8.77934	9.33545	9.29601	9.61942	9.24079	9.61547	8.80301	9.5642	8.36917	9.48138	7.94716	9.35517	7.5291	9.20924	7.11498	9.05542
at_ri_17e1264	M	S	7.42997	8.45397	7.12039	7.99357	7.41012	7.86259	7.96975	7.7078	7.93006	8.14439	8.30712	8.44206	8.84293	8.59289	9.10092	8.8469	9.7042	9.02947	9.6407	9.04535	9.1922	9.07313	8.75164	9.03741	8.31902	8.962	7.89037	8.85881	7.46172	8.74768
at_ri_17e1266	M	S	7.11073	8.4482	6.82583	7.99314	7.07512	7.89421	7.62118	7.74385	7.546	8.14351	7.93774	8.43237	8.4482	8.6223	8.69353	8.86764	9.25938	9.09319	9.22377	9.09714	8.81224	9.09714	8.39675	9.05362	7.98918	8.97052	7.58161	8.87159	7.17404	8.77663
at_ri_17e1267	M	S	7.86035	9.37978	7.62107	8.91318	7.90023	8.81348	8.40272	8.72973	8.30302	9.10859	8.65795	9.43561	9.16044	9.6709	9.44757	9.92613	10.0218	10.1734	9.95804	10.1893	9.53531	10.1455	9.11657	10.0697	8.70979	9.96202	8.30302	9.84238	7.90023	9.70679
at_ri_17e1269	M	S	7.2582	8.51164	7.01535	8.03377	7.30129	7.91626	7.787	7.787	7.79091	8.22178	8.18261	8.51164	8.66049	8.69182	8.89942	8.91509	9.45564	9.15795	9.4008	9.1697	8.96993	9.17361	8.54689	9.11486	8.12777	9.0326	7.71257	8.93859	7.29737	8.83283
at_ri_17e1487	M	S	7.28399	8.46497	7.01055	8.01319	7.29192	7.83485	7.77144	7.62481	7.69615	8.05282	8.13604	8.40552	8.65519	8.56008	8.94053	8.80975	9.60235	9.04753	9.56272	9.05546	9.1149	9.06734	8.67104	9.04357	8.23115	8.97223	7.79522	8.88505	7.35929	8.80182
at_ri_17e1488	M	S	6.8643	9.12324	6.62966	8.6977	6.97566	8.52271	7.45688	8.38352	7.43699	8.79315	7.84662	9.06756	8.35965	9.21073	8.70168	9.44935	9.26641	9.61241	9.11926	9.64423	8.67384	9.64423	8.23239	9.61241	7.79492	9.55673	7.36143	9.48117	6.92793	9.4056
at_ri_17e1489	M	S	7.77929	8.25533	7.60474	7.77929	7.90623	7.66821	8.35054	7.5849	8.3188	7.96177	8.775	8.30293	9.24311	8.51318	9.46129	8.7512	9.97304	8.98129	9.83816	8.98922	9.42163	8.95749	9.01302	8.88608	8.61236	8.775	8.21566	8.65599	7.81896	8.52905
Av_s_f0_1	M	S	7.37016	8.4225	7.2653	7.84577	7.45255	7.7896	7.80458	7.74092	7.73343	8.13414	8.07048	8.44497	8.60226	8.65844	8.86067	8.92433	9.4037	9.16776	9.31756	9.16401	8.92433	9.13031	8.5386	9.05166	8.15287	8.96179	7.77088	8.8719	7.38514	8.77828
Av_s_f0_101	M	S	6.75072	7.63392	6.65472	7.09248	6.85824	7.02336	7.15776	6.94656	7.13472	7.34592	7.488	7.61472	8.01408	7.77216	8.30208	8.01024	8.77056	8.256	8.67456	8.26368	8.2944	8.24064	7.91424	8.18688	7.53792	8.11392	7.1616	8.02944	6.78528	7.97184
Av_s_f0_102	M	S	7.15894	9.39286	7.06602	8.86876	7.33736	8.7461	7.66445	8.65318	7.6087	9.09178	8.0027	9.32595	8.51193	9.47463	8.85018	9.73482	9.32595	9.96899	9.21444	9.97643	8.80557	9.96899	8.40042	9.92067	7.99898	9.85377	7.59755	9.77943	7.1924	9.71996
Av_s_f0_104	M	S	7.43114	8.16713	7.34103	7.67898	7.60763	7.58885	7.97938	7.53629	7.90052	7.93056	8.21969	8.24598	8.6778	8.4863	8.92188	8.73038	9.37248	8.99323	9.3124	8.99698	8.92563	8.95567	8.55013	8.86931	8.18215	8.74915	7.82167	8.60646	7.45367	8.4863
Av_s_f0_2	M	S	7.85729	8.58741	7.70219	8.15615	7.94808	8.02374	8.2999	7.9443	8.28477	8.32638	8.61767	8.55715	9.07542	8.67064	9.37427	8.86735	9.89255	9.07163	9.77149	9.08677	9.40076	9.09055	9.03002	9.06407	8.65929	9.01867	8.29234	8.96949	7.9216	8.93166
Av_s_f0_216	M	S	7.2063	8.92755	6.99975	8.50297	7.24073	8.36528	7.6653	8.2314	7.65383	8.61008	8.11283	8.73248	8.49915	8.91607	8.74013	9.11497	9.26032	9.31005	9.18383	9.3177	8.8128	9.33682	8.4456	9.32917	8.0784	9.29092	7.7112	9.25267	7.34018	9.2259
Av_s_f0_219	M	S	7.87644	9.04246	7.7413	8.52509	7.9691	8.45559	8.32818	8.3552	8.25482	8.75675	8.59459	9.02702	9.06563	9.22779	9.34748	9.45559	9.90733	9.68725	9.82238	9.69111	9.43242	9.68339	9.05018	9.62547	8.66794	9.54825	8.28957	9.46331	7.90733	9.39381
Av_s_f0_220	M	S	8.11247	9.93031	7.97681	9.32566	8.19386	9.23263	8.6086	9.12023	8.57759	9.55822	8.97682	9.76752	9.49232	10.0854	9.75589	10.3295	10.2908	10.597	10.221	10.6009	9.8024	10.5892	9.3838	10.5311	8.96906	10.4574	8.55433	10.3722	8.1396	10.2908
Av_s_f0_227	M	S	6.00105	9.10361	5.8839	8.60856	6.18244	8.49519	6.52255	8.38938	6.47343	8.8353	6.82487	9.10739	7.37661	9.27745	7.6487	9.50041	8.15886	9.7347	8.04171	9.74982	7.6298	9.75738	7.22545	9.70069	6.82487	9.62133	6.4243	9.5382	6.02373	9.4664
Av_s_f0_228	M	S	7.91119	8.3359	7.67181	7.84555	7.88802	7.73358	8.33976	7.58687	8.32432	7.99613	8.72972	8.23551	9.21235	8.36679	9.44401	8.55212	10.0193	8.78764	9.96138	8.7915	9.5637	8.8108	9.16215	8.78764	8.76833	8.7413	8.37065	8.69497	7.97297	8.66794
Av_s_f0_243	M	S	7.39117	6.95983	7.15801	6.51682	7.45723	6.38858	7.92355	6.25257	7.88858	6.66449	8.26164	6.91319	8.82511	7.08029	9.05827	7.29791	9.52847	7.54273	9.48573	7.54661	9.08547	7.54273	8.68521	7.49998	8.28495	7.43003	7.88858	7.36397	7.48832	7.32122
Av_s_f0_244	M	S	6.90072	8.07515	6.88537	7.58389	7.21544	7.48026	7.57237	7.41885	7.51097	7.82184	7.89093	8.14424	8.37835	8.35916	8.6662	8.62399	9.15363	8.88113	8.94254	8.88113	8.5242	8.82356	8.11353	8.72761	7.7067	8.60863	7.29988	8.48198	6.89305	8.38987
Av_s_f0_246	M	S	8.29385	8.58186	8.18098	8.06033	8.39504	7.9786	8.81538	7.92411	8.79592	8.31331	9.11117	8.64413	9.58989	8.87376	9.82341	9.10339	10.2437	9.3408	10.162	9.34858	9.7806	9.30188	9.39918	9.23572	9.03333	9.12285	8.66359	9.00998	8.28996	8.90879
Av_s_f0_39	M	S	7.82638	9.41396	7.68031	8.92577	7.98014	8.78738	8.37608	8.67206	8.33764	9.07953	8.69128	9.30248	9.27557	9.48699	9.5754	9.70226	10.0597	9.92905	9.91368	9.95212	9.49468	9.9329	9.07953	9.88292	8.67206	9.82142	8.26076	9.75992	7.8456	9.71763
Av_s_f0_40	M	S	7.83751	8.63818	7.72475	8.23221	8.08937	8.01043	8.45775	7.86759	8.48406	8.28108	8.85244	8.48782	9.44637	8.61563	9.77716	8.80358	10.2621	8.96522	10.0553	9.0216	9.61928	9.03288	9.19075	9.0216	8.76223	8.99153	8.3337	8.96146	7.90518	8.95394
Av_s_f0_41	M	S	7.39857	7.69332	7.29411	7.22322	7.60005	7.10382	7.96195	7.02174	7.8948	7.42842	8.23805	7.71198	8.76412	7.8836	8.99544	8.09254	9.51405	8.32759	9.39466	8.34252	8.98425	8.3164	8.58876	8.26417	8.19701	8.18581	7.80898	8.1	7.42096	8.01046
Av_s_f0_42	M	S	7.57819	7.40836	7.51781	6.95926	7.84237	6.87245	8.18203	6.82717	8.13297	7.20079	8.44999	7.4612	8.96325	7.70651	9.25762	7.98201	9.67276	8.216	9.48784	8.22355	9.09157	8.17448	8.71417	8.08013	8.33677	7.96691	7.96314	7.85369	7.58574	7.74425
Av_s_f0_53	M	S	8.25532	9.474	8.161	8.98729	8.47039	8.82505	8.8741	8.73072	8.82505	9.16839	9.15707	9.48155	9.63624	9.67397	9.93808	9.9494	10.4399	10.2248	10.3493	10.2399	9.91544	10.1946	9.50041	10.1192	9.08916	10.0249	8.68167	9.92299	8.27419	9.82112
Av_s_f0_55	M	S	5.80715	6.45946	5.5335	6.03625	5.79442	5.8867	6.31627	5.68305	6.27172	6.11262	6.59629	6.32263	7.1595	6.49128	7.39497	6.67584	8.00591	6.86676	7.97409	6.8763	7.56043	6.91449	7.14041	6.89539	6.72357	6.84766	6.30991	6.79675	5.89306	6.74902
Av_s_f0_56	M	S	6.50731	7.46896	6.30586	7.06986	6.67456	6.89881	7.14968	6.72777	7.02425	7.18389	7.35494	7.45756	7.94409	7.64761	8.21776	7.86047	8.76511	8.10753	8.68529	8.13034	8.25577	8.11133	7.82626	8.05432	7.40435	7.9707	6.98244	7.89848	6.55292	7.83006
Av_s_f0_6	M	S	8.2895	8.81338	8.10461	8.30106	8.33958	8.1778	8.67856	8.05068	8.64389	8.47825	8.99442	8.667	9.60304	8.81338	9.9189	9.00212	10.4043	9.17546	10.3311	9.19858	9.9266	9.21784	9.52985	9.21398	9.13309	9.18317	8.74019	9.1485	8.34343	9.12539
Av_s_f0_63	M	S	6.98068	9.67333	6.7747	9.18274	7.09678	9.00672	7.50124	8.89812	7.43757	9.31756	7.87199	9.58346	8.43749	9.7033	8.80075	9.93548	9.39995	10.1227	9.23517	10.1489	8.78951	10.1827	8.3476	10.1752	7.90944	10.119	7.47128	10.0703	7.02937	10.0216
Av_s_f0_64	M	S	7.28093	9.45986	7.04052	8.95997	7.30764	8.82641	7.76938	8.68903	7.73885	9.11261	8.15861	9.3721	8.70811	9.51329	9.02866	9.73843	9.5629	9.91397	9.49421	9.91778	9.06682	9.96358	8.63942	9.94831	8.21203	9.90634	7.78846	9.8491	7.36106	9.80712
Av_s_f0_74	M	S	6.89263	8.47014	6.83966	7.91025	7.0553	7.83838	7.41468	7.80055	7.32767	8.20154	7.64544	8.51553	8.1221	8.73116	8.368	8.99976	8.8787	9.33644	8.80304	9.33266	8.40961	9.27213	8.02374	9.17756	7.64544	9.0565	7.27093	8.92031	6.89641	8.79169
Av_s_f0_89	M	S	7.91196	7.83592	7.68384	7.39869	7.93477	7.27703	8.37581	7.12115	8.34539	7.53937	8.69137	7.82452	9.18943	8.01081	9.44797	8.23133	9.90421	8.44044	9.86619	8.44804	9.48599	8.44044	9.10579	8.39482	8.72939	8.32638	8.35299	8.25794	7.9766	8.18951
Av_s_f0_93	M	S	6.98049	8.8458	6.77665	8.36505	7.10356	8.24198	7.56893	8.14198	7.53047	8.5612	7.93045	8.87272	8.44582	9.10348	8.71888	9.35347	9.21502	9.63423	9.14579	9.63808	8.71888	9.60731	8.29967	9.53423	7.8843	9.42655	7.47278	9.30732	7.06126	9.20348
Avia_i_f0_113	M	MR	6.98585	8.29545	6.86783	7.85003	7.18762	7.7244	7.58354	7.66349	7.51502	8.08607	7.85384	8.41728	8.3754	8.63808	8.63428	8.91599	9.11396	9.20913	9.03782	9.20533	8.63047	9.15203	8.23454	9.05305	7.84242	8.93884	7.45411	8.8094	7.05818	8.7028
Avia_i_f0_115	M	MR	7.45851	8.11156	7.30193	7.65709	7.56926	7.53489	7.93588	7.45851	7.91297	7.8595	8.24904	8.13829	8.7226	8.30251	9.13123	8.5622	9.5284	8.73405	9.44821	8.74169	9.06249	8.73787	8.67295	8.69204	8.29105	8.63094	7.90533	8.5622	7.51961	8.50491
Avia_i_f0_117	M	MR	7.69629	7.00324	7.52016	6.45952	7.78053	6.37146	8.1864	6.27956	8.14045	6.69309	8.56164	6.9841	9.03644	7.17555	9.36956	7.43975	9.88265	7.68863	9.78692	7.69246	9.38105	7.66566	8.97135	7.59291	8.56547	7.50484	8.1596	7.41294	7.7499	7.33254
Avia_i_f0_118	M	MR	7.21239	8.57351	7.01089	8.10967	7.32265	7.93858	7.72947	7.7979	7.67244	8.25794	8.12868	8.50507	8.63054	8.69137	8.90048	8.91949	9.47458	9.1172	9.39854	9.1248	8.97652	9.15522	8.5469	9.1324	8.12107	9.07537	7.69905	9.02215	7.27323	8.98032
Avia_i_f0_133	M	MR	6.49093	8.16673	6.27494	7.80178	6.5952	7.62675	7.00484	7.47407	7.01602	7.87998	7.38842	8.09598	7.90233	8.21514	8.26728	8.44603	8.71416	8.61361	8.62478	8.63596	8.22632	8.66202	7.83157	8.64713	7.43683	8.61734	7.03836	8.57637	6.64362	8.55775
Avia_i_f0_134	M	MR	6.99653	6.7883	6.73151	6.43241	7.01546	6.20147	7.41299	6.02731	7.40542	6.47406	7.84838	6.66336	8.36327	6.74665	8.78731	6.9511	9.25298	7.04953	9.23027	7.0571	8.83652	7.12904	8.43899	7.17068	8.04146	7.17826	7.64015	7.17447	7.24262	7.1669
Avia_i_f0_135	M	MR	7.5342	7.9989	7.29804	7.5342	7.55706	7.4085	7.96081	7.31328	7.91891	7.73227	8.34171	7.98366	8.87878	8.17411	9.12636	8.38742	9.67867	8.60834	9.6482	8.60453	9.27492	8.61977	8.87878	8.57787	8.48264	8.52835	8.09032	8.4636	7.69799	8.39504
Avia_i_f0_136	M	MR	6.80802	7.40795	6.63336	6.92193	6.93712	6.79663	7.29783	6.69791	7.24847	7.13836	7.66614	7.38896	8.2281	7.54844	8.54705	7.79144	8.99889	7.99648	8.90396	8.00787	8.49769	7.99648	8.09141	7.94712	7.68893	7.88257	7.28644	7.81802	6.88396	7.75727
Avia_i_f0_137	M	MR	6.60231	7.05375	6.49697	6.52331	6.75655	6.47064	7.07632	6.45183	6.97851	6.84684	7.34719	7.15156	7.88891	7.41114	8.20868	7.71586	8.62627	7.93782	8.53598	7.94158	8.13721	7.9002	7.74596	7.8212	7.36223	7.70081	6.98227	7.56914	6.60231	7.44124
Avia_i_f0_138	M	MR	6.73314	9.29924	6.53781	8.82815	6.80974	8.70559	7.22338	8.5792	7.18125	9.00433	7.57191	9.31456	8.07747	9.48691	8.45664	9.75118	8.91624	9.93885	8.86262	9.93885	8.46047	9.958	8.05832	9.93502	7.65617	9.87757	7.25785	9.81246	6.85953	9.74735
Avia_i_f0_139	M	MR	6.92849	9.12895	6.83556	8.64203	7.11806	8.53051	7.4563	8.45989	7.434	8.88363	7.73879	9.14382	8.27032	9.36684	8.61972	9.62331	9.0509	9.8166	8.93567	9.83146	8.53423	9.79801	8.14023	9.74969	7.75366	9.67163	7.36338	9.58986	6.97681	9.5118
Avia_i_f0_140	M	MR	6.48639	8.86027	6.34522	8.35875	6.62756	8.21758	7.03249	8.10984	6.9842	8.5445	7.34827	8.80827	7.83122	8.97544	8.23987	9.29493	8.65967	9.47696	8.60023	9.49925	8.18043	9.49183	7.76435	9.44725	7.36313	9.35065	6.94705	9.2615	6.53468	9.19463
Avia_i_f0_142	M	MR	7.0189	8.21401	6.92026	7.73217	7.2693	7.64112	7.7132	7.588	7.60318	8.00913	7.92187	8.37336	8.44924	8.6655	8.73758	8.97281	9.15492	9.25736	9.07904	9.24598	8.65791	9.1701	8.25574	9.02972	7.86117	8.86658	7.45521	8.71861	7.05305	8.58582
Avia_i_f0_143	M	MR	7.82017	8.96347	7.622	8.45661	7.90401	8.36133	8.25463	8.27749	8.23557	8.6967	8.62429	8.92536	9.16545	9.15402	9.54274	9.43604	10.0001	9.64183	9.91622	9.64183	9.50845	9.61134	9.10067	9.57323	8.70051	9.4932	8.29655	9.41317	7.89639	9.35219
Avia_i_f0_144	M	MR	7.92811	8.05877	7.70521	7.53997	7.95117	7.40162	8.35468	7.26327	8.28935	7.72059	8.75051	7.95501	9.28853	8.10489	9.64209	8.33162	10.134	8.53146	10.0956	8.5353	9.68052	8.55452	9.26163	8.53146	8.84659	8.48919	8.4277	8.43923	8.01266	8.39311
Avia_i_f0_145	M	MR	8.06315	7.85426	7.90744	7.39471	8.27204	7.22	8.70122	7.11745	8.65944	7.55802	9.03164	7.82768	9.63932	8.06695	9.94316	8.31382	10.4597	8.5455	10.3192	8.5531	9.8786	8.52271	9.43803	8.47334	9.00506	8.38219	8.56449	8.30243	8.13152	8.21887
Avia_i_f0_146	M	MR	6.90063	9.35672	6.82459	8.88147	7.18198	8.7446	7.57358	8.68377	7.45192	9.08678	7.7979	9.36813	8.35299	9.58484	8.67616	9.8776	9.15141	10.1171	8.99173	10.1209	8.56971	10.0753	8.15149	9.99166	7.73707	9.8814	7.32265	9.77494	6.90063	9.6951
Avia_i_f0_148	M	MR	7.71034	8.5768	7.51949	8.11876	7.82485	7.93936	8.21037	7.80195	8.19128	8.24854	8.61115	8.51191	9.12645	8.65314	9.51578	8.88598	10.0616	9.06919	9.96237	9.08446	9.53487	9.09209	9.10736	9.07683	8.68367	9.03484	8.25999	8.98522	7.8363	8.9356
Avia_i_f0_150	M	MR	7.61123	7.93814	7.4497	7.42663	7.68431	7.33817	8.09583	7.29971	8.00353	7.68815	8.35351	7.9843	8.83042	8.28044	9.20348	8.58427	9.59962	8.78426	9.53039	8.78042	9.13425	8.73811	8.7458	8.64965	8.3612	8.53812	7.9843	8.40736	7.60354	8.28813
Avia_i_f0_151	M	MR	7.66454	8.22182	7.50422	7.74088	7.80195	7.60728	8.12639	7.50804	8.05005	7.93554	8.40503	8.21418	8.94323	8.37832	9.3402	8.67222	9.74098	8.84399	9.66846	8.85162	9.27149	8.84017	8.87453	8.80582	8.48519	8.73711	8.09586	8.66459	7.70271	8.59588
Avia_i_f0_152	M	MR	7.02935	8.11888	6.88658	7.63422	7.1646	7.50273	7.52151	7.4088	7.46516	7.8371	7.89346	8.10385	8.33303	8.25037	8.68618	8.50961	9.15581	8.71248	9.05437	8.72375	8.65237	8.71248	8.25413	8.67491	7.8634	8.6148	7.47267	8.5359	7.08195	8.46452
Avia_i_f0_16	M	MR	8.04799	7.11907	7.96993	6.57655	8.24704	6.54533	8.64514	6.56485	8.4539	6.94344	8.77394	7.32593	9.16815	7.62256	9.43355	7.95431	9.90191	8.329	9.85507	8.31339	9.47258	8.2002	9.09789	8.05579	8.73491	7.88796	8.37974	7.70062	8.02457	7.51328
Avia_i_f0_99	M	MR	6.95694	8.06536	6.88506	7.49791	7.11582	7.41468	7.50925	7.3655	7.40711	7.77407	7.77407	8.04644	8.28099	8.25072	8.57606	8.51175	9.06407	8.76899	8.95436	8.76899	8.54958	8.73116	8.14858	8.66685	7.75137	8.57984	7.36172	8.47014	6.96072	8.39448
Avia_i_f0_107	M	MR	7.57289	8.64933	7.4558	8.14321	7.68619	8.06767	8.13944	7.99213	8.02613	8.42271	8.36605	8.70221	8.89484	8.91372	9.23854	9.22721	9.59736	9.43495	9.52559	9.43495	9.13279	9.38962	8.74753	9.3103	8.36605	9.21966	7.98458	9.1139	7.6031	9.01948
Avia_i_f0_108	M	MR	7.73421	6.81203	7.62416	6.31488	7.8898	6.23139	8.24653	6.21242	8.17064	6.61468	8.45147	6.89551	8.94482	7.11562	9.27118	7.4344	9.70382	7.68867	9.62791	7.69626	9.24082	7.63174	8.86133	7.54826	8.48941	7.43061	8.1175	7.30917	7.7418	7.19532
Avia_i_f0_110	M	MR	6.96311	8.13998	6.84241	7.67979	7.14794	7.55532	7.53646	7.49874	7.45724	7.90611	7.80427	8.14752	8.38516	8.35121	8.66051	8.5813	9.11315	8.80762	8.97736	8.83025	8.56998	8.81516	8.17015	8.75481	7.77786	8.67937	7.38935	8.58507	6.99706	8.487
Avia_i_f0_120	M	MR	7.39718	7.64262	7.32166	7.12531	7.59354	7.03469	7.97491	6.98182	7.89562	7.40096	8.27699	7.71437	8.74899	7.91072	8.99443	8.16371	9.47776	8.43181	9.36448	8.44314	8.96045	8.39027	8.56397	8.31098	8.18259	8.20147	7.78611	8.09574	7.39718	7.99757
Avia_i_f0_121	M	MR	7.85508	8.02294	7.74064	7.54988	8.04965	7.44306	8.41207	7.39347	8.30907	7.79786	8.64097	8.10688	9.156	8.34341	9.38109	8.61427	9.86941	8.88132	9.79311	8.88132	9.40398	8.84317	9.01484	8.77069	8.63716	8.64097	8.25566	8.52271	7.87416	8.40826
Avia_i_f0_122	M	MR	7.13576	7.25036	7.05936	6.69646	7.28474	6.62388	7.7164	6.59714	7.60944	7.0288	7.99144	7.34586	8.43074	7.64382	8.82038	7.91122	9.13362	8.11368	9.08014	8.11368	8.67522	8.05638	8.2894	7.94942	7.90358	7.82718	7.52158	7.70112	7.13576	7.59034
Avia_i_f0_123	M	MR	7.97791	8.02328	7.80776	7.50907	8.07244	7.4032	8.54506	7.30489	8.48078	7.73215	8.84376	8.0195	9.39579	8.22746	9.77388	8.52237	10.0839	8.70386	10.031	8.70386	9.62265	8.68496	9.21808	8.6169	8.81729	8.52237	8.41651	8.43541	8.01572	8.34845
Avia_i_f0_125	M	MR	6.72772	8.23455	6.67093	7.69315	6.97381	7.59472	7.28805	7.56443	7.20476	8.0036	7.56064	8.27998	8.15126	8.45035	8.52229	8.74945	8.89331	8.96146	8.74566	8.98039	8.33677	8.9501	7.93167	8.87817	7.53414	8.77973	7.13282	8.6813	6.72772	8.60936
Avia_i_f0_126	M	MR	8.03055	8.96862	7.86177	8.478	8.164	8.35633	8.56043	8.23858	8.52117	8.68995	8.89405	8.95685	9.48672	9.14917	9.8282	9.42785	10.2599	9.65157	10.1932	9.64765	9.7811	9.6398	9.3729	9.577	8.9647	9.49065	8.56043	9.42393	8.15222	9.36898
Avia_i_f0_130	M	MR	7.66454	8.60352	7.58056	8.12258	7.90119	8.02715	8.29052	7.99662	8.22182	8.40122	8.58062	8.69131	9.04629	8.93178	9.35547	9.21805	9.84023	9.50051	9.67991	9.4967	9.26386	9.41272	8.85926	9.32493	8.46229	9.19515	8.06914	9.06919	7.66454	8.96232
Avia_i_f0_15	M	MR	6.81921	8.41858	6.72043	7.91712	6.97496	7.82974	7.32827	7.76896	7.24849	8.16405	7.57521	8.39959	8.03488	8.55915	8.42618	8.84407	8.80988	9.02642	8.68831	9.04162	8.31221	9.02262	7.93991	8.97704	7.57521	8.89346	7.2105	8.80988	6.8458	8.7301
Avia_i_f0_231	M	MR	7.33298	9.31627	7.40008	8.87264	7.72069	8.85027	8.02638	8.87637	7.88099	9.24544	8.15686	9.58842	8.55949	9.89038	8.87637	10.2632	9.14851	10.5502	8.9733	10.5018	8.61541	10.3676	8.2687	10.211	7.93318	10.0171	7.59021	9.84565	7.24723	9.67416
Avia_i_f0_234	M	MR	5.47501	7.37327	5.38584	6.83183	5.62153	6.75857	5.94958	6.6885	5.90499	7.093	6.30312	7.36053	6.79679	7.56119	7.1344	7.84466	7.50386	8.0485	7.39557	8.05805	7.007	8.03575	6.62162	7.98161	6.23623	7.90198	5.85722	7.80962	5.47501	7.72044
Avia_i_f0_235	M	MR	6.14968	7.37705	5.96654	6.94651	6.27178	6.78264	6.68625	6.65091	6.65412	7.07181	7.00434	7.28066	7.5634	7.45737	7.91362	7.6855	8.32488	7.84936	8.21564	7.86221	7.82044	7.85579	7.42524	7.84615	7.02362	7.79474	6.62842	7.74333	6.23322	7.69192
Avia_i_f0_242	M	MR	7.42248	7.99344	7.25992	7.60884	7.6128	7.42645	8.04895	7.30353	8.0212	7.70399	8.41373	7.95379	8.91332	8.09257	9.32964	8.37408	9.6746	8.52475	9.50807	8.54458	9.09571	8.54061	8.68731	8.50493	8.28289	8.44149	7.87845	8.36615	7.47799	8.28685
Avia_i_f0_48	M	MR	6.63769	8.61085	6.53773	8.09627	6.74134	8.00372	7.04861	7.9519	7.00048	8.34801	7.32996	8.57383	7.85194	8.74042	8.1444	8.97365	8.59604	9.18096	8.5146	9.18836	8.1407	9.19577	7.7742	9.14394	7.4114	9.08841	7.0412	9.02548	6.67471	8.97735
Avia_i_f0_49	M	MR	7.76483	7.83275	7.62523	7.44036	7.95348	7.25171	8.32701	7.14606	8.31569	7.52714	8.66281	7.73465	9.18726	7.88934	9.50419	8.12704	9.98713	8.33456	9.83998	8.3572	9.44005	8.34965	9.04011	8.31192	8.64017	8.26287	8.24023	8.20627	7.84407	8.15345
Avia_i_f0_5	M	MR	6.69535	7.88149	6.5275	7.45254	6.78487	7.32572	7.16906	7.21382	7.15041	7.60174	7.53087	7.84046	7.97847	8.00831	8.30671	8.24703	8.66852	8.41115	8.57527	8.4298	8.206	8.42607	7.83673	8.3925	7.47119	8.33282	7.10938	8.26195	6.74757	8.19108
Avia_i_f0_67	M	MR	6.32633	8.46361	6.18137	8.03987	6.49732	7.88004	6.88017	7.7834	6.78724	8.18855	7.12177	8.40785	7.71277	8.5937	8.01385	8.82788	8.45617	9.06205	8.33351	9.06948	7.93208	9.04346	7.53808	8.99886	7.13292	8.92823	6.73149	8.86505	6.33377	8.80186
Avia_i_f0_68	M	MR	7.4151	7.25781	7.16044	6.76347	7.34769	6.66235	7.69972	6.55	7.69597	6.95446	8.06673	7.1904	8.59852	7.32148	9.01422	7.57988	9.37748	7.68849	9.32505	7.69223	8.98425	7.73343	8.6135	7.73343	8.24649	7.70346	7.87948	7.65478	7.51247	7.60984
Avia_i_f0_8	M	MR	6.95632	7.79197	6.75577	7.25716	6.93032	7.18288	7.19773	7.13088	7.22373	7.52456	7.62113	7.72512	8.1448	7.86254	8.45678	8.07052	8.85418	8.17823	8.77247	8.1968	8.41592	8.25251	8.05195	8.24137	7.69169	8.21908	7.33515	8.15966	6.97489	8.12995
Avia_i_f0_81	M	MR	7.49998	7.5463	7.38032	6.99818	7.60806	6.91712	8.00178	6.88238	7.97476	7.32628	8.33374	7.63122	8.79694	7.8551	9.09802	8.14074	9.44542	8.36076	9.38366	8.37234	9.00152	8.33374	8.62324	8.25268	8.25268	8.14074	7.88212	8.0288	7.51156	7.92072
Avia_i_f0_82	M	MR	6.14376	7.10921	5.9873	6.61694	6.26206	6.49865	6.71616	6.39562	6.67037	6.7963	7.05197	7.06342	7.55568	7.2504	7.9411	7.53278	8.2769	7.73885	8.20058	7.73885	7.78846	7.7274	7.38396	7.65871	6.9871	7.57094	6.58642	7.49081	6.18192	7.42212
Avia_i_f0_85	M	MR	7.40894	7.87644	7.35658	7.3678	7.64456	7.30048	7.95124	7.24812	7.86896	7.63708	8.22426	7.9288	8.75908	8.10458	9.11812	8.40004	9.4809	8.60574	9.33504	8.60948	8.94234	8.55338	8.55712	8.4711	8.17564	8.3776	7.79042	8.29158	7.4052	8.2093
Avia_i_f0_9	M	MR	6.21638	8.19698	6.16512	7.73569	6.3738	7.62952	6.60811	7.58193	6.57149	7.94071	6.97054	8.17867	7.4721	8.32878	7.80159	8.54477	8.20796	8.73148	8.06152	8.74247	7.68078	8.73881	7.31102	8.7022	6.94126	8.65827	6.57516	8.60335	6.2054	8.5521
Avia_i_f0_92	M	MR	8.02896	7.40081	7.92617	6.9097	8.17363	6.84118	8.58098	6.78788	8.46677	7.17619	8.77894	7.47314	9.26243	7.69014	9.52892	7.94521	9.92104	8.20789	9.90201	8.20408	9.52511	8.15459	9.14822	8.06323	8.79417	7.95663	8.4287	7.83481	8.06323	7.72821
Castelli_f0_20	M	HR	7.07395	8.41345	6.86392	7.84674	7.1017	7.76748	7.56537	7.67633	7.50196	8.11226	7.88637	8.3976	8.43326	8.63141	8.74238	8.90486	9.21001	9.1466	9.15057	9.14264	8.73049	9.10697	8.31041	9.03168	7.89826	8.92468	7.49007	8.79786	7.08188	8.68293
Castelli_f0_21	M	HR	7.50135	7.84465	7.31983	7.31983	7.5921	7.2488	8.06562	7.1975	7.9946	7.5921	8.33395	7.91962	8.86666	8.14454	9.15077	8.42471	9.60062	8.68515	9.52564	8.6812	9.10342	8.63779	8.69304	8.54309	8.29055	8.42076	7.88805	8.28265	7.49345	8.13271
Castelli_f0_22	M	HR	6.52474	9.33522	6.2869	8.919	6.61195	8.74458	7.0916	8.59395	7.06385	9.03396	7.4325	9.2599	7.95178	9.40657	8.37593	9.64838	8.79215	9.77919	8.6772	9.80297	8.25701	9.82676	7.84079	9.80694	7.42457	9.75937	7.00835	9.70387	6.5961	9.62856
Castelli_f0_274	M	HR	6.01596	7.12478	5.84295	6.69226	6.16931	6.55858	6.5979	6.46814	6.55464	6.86527	6.91246	7.13658	7.41182	7.32925	7.81682	7.57303	8.20608	7.74211	8.08419	7.74604	7.6792	7.73818	7.2742	7.68706	6.87707	7.60449	6.476	7.53371	6.07101	7.47866
Castelli_f0_350	M	HR	7.39588	7.04902	7.2683	6.58254	7.56334	6.45894	7.95406	6.42306	7.92616	6.82574	8.26904	7.10483	8.75545	7.30418	9.18206	7.59523	9.52494	7.79458	9.40533	7.78661	9.00663	7.75472	8.60793	7.68295	8.21322	7.59523	7.82249	7.49157	7.42778	7.39588
Castelli_f0_362	M	HR	7.83835	7.4958	7.72954	7.04444	8.06403	6.89533	8.43076	6.82682	8.40658	7.23385	8.75316	7.47968	9.32945	7.70133	9.68812	7.96328	10.0911	8.13254	9.90171	8.1406	9.48662	8.12851	9.07556	8.07209	8.6645	7.99149	8.25747	7.92298	7.84641	7.85044
Castelli_f0_369	M	HR	8.28423	8.25967	8.17372	7.87493	8.4766	7.7194	8.74265	7.62526	8.72628	8.03865	9.07009	8.3047	9.55715	8.52163	9.95008	8.75493	10.3185	8.93911	10.1465	8.9473	9.76999	8.91865	9.39753	8.86544	9.02916	8.79176	8.66079	8.714	8.3006	8.61167
Castelli_f0_249	M	HR	6.6798	6.28272	6.55363	5.79658	6.82082	5.69639	7.15852	5.61103	7.15852	6.01924	7.51106	6.27901	7.98236	6.43858	8.3683	6.68351	8.74683	6.88019	8.61694	6.89133	8.231	6.85422	7.84505	6.80968	7.45911	6.76515	7.08059	6.69836	6.69464	6.65011
Castelli_f0_250	M	HR	6.5194	7.7256	6.4195	7.2742	6.7118	7.1558	7.1003	7.1077	7.0078	7.5036	7.3297	7.7737	7.8255	8.0401	8.0993	8.3176	8.5396	8.5803	8.4471	8.5729	8.0586	8.5174	7.6775	8.4212	7.3075	8.3065	6.9264	8.2103	6.5453	8.1215
Castelli_f0_264	M	HR	6.60341	8.49664	6.40874	8.01952	6.67593	7.90882	7.07672	7.80577	7.03855	8.22945	7.37826	8.52718	7.88211	8.72185	8.21037	8.96995	8.64932	9.19134	8.5997	9.19134	8.21037	9.17607	7.82485	9.10736	7.43933	9.03102	7.05763	8.9585	6.67593	8.89361
Castelli_f0_266	M	HR	6.43198	8.32728	6.35285	7.85251	6.68066	7.7357	7.03486	7.69802	6.93689	8.13134	7.29862	8.42902	7.79976	8.67017	8.07859	8.93393	8.5609	9.20899	8.45916	9.21653	8.04091	9.17131	7.6302	9.08088	7.22702	8.9603	6.82762	8.83973	6.42067	8.73422
Castelli_f0_268	M	HR	6.94232	8.34965	6.75367	7.93462	7.03287	7.74974	7.41772	7.62901	7.42149	8.04404	7.85916	8.29683	8.30437	8.40624	8.6364	8.59112	9.11934	8.75336	9.04011	8.77223	8.64394	8.79109	8.25155	8.78354	7.85539	8.76091	7.46299	8.73072	7.0706	8.70808
Castelli_f0_270	M	HR	6.66194	7.4047	6.60481	6.92476	6.90191	6.87524	7.31328	6.88286	7.17616	7.25995	7.4923	7.59896	7.89987	7.88082	8.2122	8.20078	8.56644	8.45979	8.5055	8.45979	8.12079	8.34552	7.75131	8.20459	7.38565	8.04461	7.01999	7.88463	6.65432	7.7437
Castelli_f0_271	M	HR	7.31962	8.00631	7.1687	7.51582	7.45545	7.39885	7.85539	7.33471	7.81766	7.7422	8.161	8.04026	8.64394	8.24023	8.99106	8.50434	9.474	8.71563	9.391	8.71186	8.98351	8.70808	8.58357	8.6364	8.18741	8.55339	7.79124	8.46284	7.39131	8.37983
Castelli_f0_276	M	HR	6.35647	7.67588	6.26249	7.22104	6.55945	7.08572	6.87145	7.00302	6.82634	7.42403	7.17969	7.66084	7.70971	7.85255	8.05178	8.08937	8.4803	8.28108	8.3525	8.29235	7.95029	8.2698	7.55935	8.20966	7.16841	8.13823	6.77748	8.07057	6.38278	8.01419
Castelli_f0_278	M	HR	6.12033	7.74563	5.87899	7.3082	6.13165	7.13096	6.51629	6.99521	6.57285	7.3987	6.89716	7.61365	7.46658	7.72678	7.8022	7.90024	8.29997	8.05109	8.22078	8.06994	7.82105	8.11519	7.42133	8.13028	7.0216	8.11142	6.62188	8.09634	6.22215	8.09634
Castelli_f0_281	M	HR	6.32858	7.98246	6.18509	7.43872	6.43808	7.32166	6.79302	7.2537	6.77792	7.69549	7.10266	8.00134	7.6464	8.22035	8.024	8.51488	8.40915	8.71878	8.3223	8.72256	7.92205	8.69613	7.52557	8.64326	7.13286	8.55642	6.74394	8.46202	6.35123	8.38272
Castelli_f0_282	M	HR	6.47171	6.19214	6.39615	5.72367	6.70595	5.667	7.0573	5.65567	6.95908	6.02969	7.31799	6.36215	7.74112	6.58505	8.07359	6.91752	8.42116	7.15931	8.30782	7.1442	7.9338	7.06108	7.56733	6.94019	7.20465	6.81173	6.84196	6.69084	6.47927	6.56239
Castelli_f0_283	M	HR	6.96436	7.19446	6.84164	6.73426	7.15228	6.61538	7.51276	6.56552	7.45141	6.99504	7.76971	7.27883	8.3603	7.50893	8.69011	7.76971	9.06977	8.00748	8.97006	7.99981	8.56739	7.94996	8.17239	7.86942	7.78122	7.76588	7.39004	7.66233	6.99887	7.56646
Castelli_f0_284	M	HR	6.22328	7.28265	6.01445	6.8346	6.24986	6.69411	6.72449	6.54983	6.76246	7.01686	7.10419	7.22189	7.60159	7.44971	7.92054	7.66235	8.37238	7.8484	8.31543	7.85599	7.93193	7.85599	7.53704	7.82941	7.14975	7.78005	6.75866	7.7155	6.37137	7.65855
Castelli_f0_342	M	HR	6.80305	7.53831	6.70072	7.07972	6.98497	7.00771	7.40566	7.00013	7.32986	7.36397	7.62548	7.66338	8.08028	7.92868	8.36074	8.20535	8.73595	8.46307	8.66394	8.45549	8.28494	8.38727	7.91731	8.27736	7.55726	8.15229	7.19721	8.01585	6.83716	7.88699
Castelli_f0_351	M	HR	7.85808	7.49984	7.74637	7.05686	8.02372	6.97597	8.41662	6.9413	8.35884	7.26872	8.63233	7.59229	9.0599	7.82341	9.32569	8.0969	9.734	8.34343	9.66467	8.35114	9.29873	8.27795	8.94434	8.1778	8.58996	8.06224	8.23558	7.94668	7.88119	7.83882
Castelli_f0_359	M	HR	7.35552	9.00668	7.20994	8.48566	7.48194	8.36307	7.84589	8.30178	7.83056	8.72319	8.18685	8.99902	8.72702	9.20206	9.06798	9.46257	9.48173	9.66944	9.38595	9.68477	8.99136	9.65412	8.5891	9.59666	8.19451	9.51237	7.79608	9.43958	7.39766	9.37063
Castelli_f0_360	M	HR	7.08887	7.79205	6.94443	7.33213	7.26371	7.2333	7.53738	7.19529	7.583	7.56399	7.92509	7.77685	8.46863	7.90228	8.81072	8.12654	9.36946	8.29758	9.1148	8.33179	8.70809	8.33179	8.31279	8.30899	7.92128	8.24817	7.52598	8.19116	7.13068	8.14934
Castelli_f0_361	M	HR	6.82465	8.33081	6.72324	7.85755	7.09508	7.74112	7.512	7.68102	7.4519	8.09418	7.80872	8.40217	8.30452	8.66134	8.57119	8.93928	9.08201	9.21722	8.89796	9.19844	8.47354	9.13084	8.05662	9.02191	7.65473	8.8867	7.24157	8.76275	6.82841	8.65007
Castelli_f0_370	M	HR	7.50833	7.57282	7.38692	7.0834	7.61456	7.01131	7.96361	6.9582	7.92187	7.34518	8.20263	7.63353	8.69585	7.85737	9.02593	8.10398	9.4243	8.33921	9.36359	8.34301	8.99937	8.29748	8.63135	8.21022	8.26713	8.12295	7.9067	8.01672	7.53868	7.94084
Castelli_f0_371	M	HR	6.18365	7.1991	6.0283	6.70274	6.32005	6.60423	6.71032	6.55497	6.65727	6.94903	7.03238	7.25594	7.5098	7.49464	7.85839	7.79397	8.29412	8.00995	8.20697	8.00995	7.79776	7.98342	7.39613	7.89628	7.00586	7.77124	6.61181	7.65378	6.21396	7.56284
Castelli_f0_372	M	HR	7.46205	7.42799	7.39015	6.94364	7.70422	6.84904	8.01451	6.81498	7.91991	7.22744	8.2529	7.49989	8.78266	7.76098	9.14971	8.09019	9.54703	8.31723	9.39946	8.31345	8.99835	8.24534	8.6086	8.14695	8.21885	8.02586	7.83288	7.91613	7.44691	7.80639
Castelli_f0_373	M	HR	7.76526	7.78872	7.52284	7.3508	7.80045	7.21395	8.18754	7.08492	8.15626	7.51893	8.54726	7.71443	9.09857	7.90993	9.41919	8.14062	9.93922	8.33612	9.88057	8.34785	9.47393	8.33612	9.0712	8.30875	8.66847	8.25401	8.26183	8.20709	7.8591	8.15626
Castelli_f0_378	M	HR	7.14798	7.8205	6.98657	7.33244	7.3017	7.19794	7.67831	7.11724	7.6591	7.53612	7.99344	7.81666	8.5622	8.01266	8.98493	8.26629	9.38845	8.43539	9.26547	8.44691	8.84659	8.43154	8.43154	8.38927	8.02034	8.31625	7.60145	8.22786	7.20178	8.15485

## Sheet: Head
Id	Sex	Toxicological group	RawCoord1	RawCoord2	RawCoord3	RawCoord4	RawCoord5	RawCoord6	RawCoord7	RawCoord8	RawCoord9	RawCoord10	RawCoord11	RawCoord12	RawCoord13	RawCoord14
at_ri_16n542	F	S	8.21449	7.28522	8.37134	6.80293	8.34389	6.39515	8.54778	6.23047	8.37918	6.08147	8.33212	5.88542	8.35173	5.75603
at_ri_16n544	F	S	8.28987	7.20483	8.49948	6.78972	8.52003	6.37461	8.74608	6.22665	8.61045	6.02937	8.57346	5.81976	8.61867	5.66358
at_ri_16n545	F	S	7.7894	5.63883	7.97092	5.18504	7.95908	4.75888	8.17611	4.5892	8.02222	4.42347	7.96303	4.21038	7.9867	4.08411
at_ri_16n546	F	S	7.9999	7.59333	8.19522	7.13095	8.1992	6.74431	8.41843	6.55697	8.28291	6.38956	8.21116	6.18229	8.23508	6.08264
at_ri_16n547	F	S	8.61861	6.57747	8.82353	6.10334	8.81549	5.69351	9.04452	5.54082	8.8838	5.34394	8.8396	5.11893	8.86773	4.94616
at_ri_16n548	F	S	8.93792	7.48886	9.12057	7.01801	9.1084	6.60805	9.32758	6.42134	9.18146	6.25492	9.14087	6.03167	9.1571	5.9302
at_ri_16n549	F	S	8.00844	7.04694	8.36592	6.62782	8.47276	6.22924	8.69875	6.17172	8.64534	5.92518	8.6741	5.7074	8.72341	5.59235
at_ri_16n550	F	S	8.42231	5.39138	8.63012	4.93262	8.63012	4.51307	8.8497	4.36015	8.71246	4.19155	8.66933	3.9955	8.68894	3.88571
at_ri_16n551	F	S	9.04798	7.68386	9.25973	7.17079	9.22308	6.7473	9.44704	6.58442	9.28823	6.39304	9.22308	6.16501	9.24751	6.05506
at_ri_16n552	F	S	8.50613	7.04402	8.7202	6.61184	8.73232	6.22814	8.97062	6.07062	8.84541	5.85655	8.81714	5.67883	8.83329	5.55363
at_ri_16n587	F	S	8.98068	6.97643	9.20743	6.52294	9.19528	6.09779	9.42607	5.90344	9.26411	5.69694	9.23577	5.52284	9.26816	5.36493
at_ri_16n588	F	S	9.66421	9.59747	9.89361	9.09695	9.87276	8.64231	10.1105	8.45462	9.96035	8.25858	9.89778	8.03335	9.91447	7.89987
at_ri_16n589	F	S	8.39742	7.53179	8.64821	7.05853	8.6563	6.62976	8.89495	6.44773	8.75338	6.24144	8.71697	6.04323	8.73316	5.90975
at_ri_16n590	F	S	9.63442	6.26518	9.81492	5.77584	9.77882	5.37073	10.0074	5.17018	9.8069	5.00974	9.76277	4.79716	9.79486	4.65276
at_ri_16n591	F	S	9.25232	8.35966	9.44935	7.86106	9.42924	7.41472	9.6303	7.24584	9.4775	7.04881	9.40914	6.83168	9.42924	6.70301
at_ri_16n592	F	S	8.96744	8.05336	9.17626	7.58056	9.14868	7.17868	9.3575	7.02896	9.1999	6.84378	9.17626	6.64678	9.21566	6.43008
at_ri_16n594	F	S	8.16368	7.27718	8.4316	6.84378	8.471	6.4222	8.71528	6.27248	8.58132	6.07942	8.57344	5.88242	8.60102	5.7721
at_ri_17e1162	F	S	8.93894	8.20915	9.14054	7.70112	9.11232	7.28582	9.34618	7.11245	9.1728	6.93101	9.13248	6.71328	9.15667	6.59635
at_ri_17e1163	F	S	9.59237	6.22372	9.80266	5.75866	9.78648	5.33404	9.99677	5.16419	9.86332	4.98221	9.81479	4.80427	9.8431	4.64656
at_ri_17e1164	F	S	9.32339	7.91199	9.54021	7.44153	9.51158	7.05288	9.72431	6.88106	9.57703	6.70106	9.51976	6.48014	9.54021	6.34105
at_ri_17e1165	F	S	8.95327	6.04714	9.16426	5.5933	9.1563	5.1753	9.35933	5.01208	9.22796	4.85284	9.18815	4.64981	9.22	4.48659
at_ri_17e1166	F	S	8.89746	7.37563	9.09876	6.92069	9.07058	6.53017	9.27188	6.38121	9.14305	6.20407	9.10681	5.99069	9.14305	5.81757
at_ri_17e1167	F	S	9.71129	7.88789	9.89322	7.44316	9.87705	7.01865	10.063	6.88523	9.92152	6.71138	9.88514	6.51327	9.89726	6.37581
at_ri_17e1168	F	S	8.56764	7.95369	8.77758	7.50213	8.76965	7.10603	8.97563	6.96344	8.84095	6.77331	8.79738	6.57526	8.83303	6.42078
at_ri_17e1169	F	S	8.49003	7.46544	8.73111	7.01543	8.7512	6.59756	8.98023	6.45693	8.84764	6.24799	8.83558	6.04307	8.86371	5.90646
at_ri_17e1170	F	S	9.54606	7.86507	9.70557	7.36609	9.64422	6.91619	9.85281	6.72805	9.68512	6.56036	9.61559	6.35177	9.63195	6.23725
at_ri_17e1171	F	S	9.57274	8.10064	9.81123	7.61131	9.7989	7.18778	10.0497	7.01507	9.87291	6.82592	9.85235	6.59976	9.90581	6.45995
at_ri_17e1172	F	S	8.50653	9.1782	8.67948	8.73981	8.66339	8.24108	8.86449	8.07215	8.71165	7.89519	8.65937	7.68202	8.67545	7.54125
at_ri_17e1173	F	S	9.07337	7.31698	9.25954	6.82324	9.22716	6.43068	9.41737	6.25261	9.26358	6.07859	9.20693	5.87624	9.23121	5.75483
at_ri_17e1269a	F	S	8.80674	9.33832	8.98129	8.86228	8.96542	8.39814	9.15187	8.21566	9.00906	8.05301	8.96542	7.84276	8.98922	7.71582
at_ri_17e1269b	F	S	8.56347	9.09402	8.73246	8.57919	8.67351	8.15475	8.87001	7.98183	8.72853	7.78926	8.66172	7.6242	8.66172	7.47486
at_ri_17e1269c	F	S	9.13086	8.25574	9.2907	7.73626	9.25474	7.2927	9.47452	7.05694	9.29869	6.87712	9.23875	6.66932	9.27871	6.52147
at_ri_17e1269d	F	S	9.28051	6.62606	9.44566	6.09839	9.42149	5.64323	9.61081	5.466	9.44566	5.28071	9.38927	5.04306	9.41344	4.90208
at_ri_17e1485	F	S	9.95362	6.90727	10.1697	6.42102	10.1697	5.97217	10.4191	5.77268	10.2653	5.60229	10.2196	5.40696	10.2321	5.26565
at_ri_17e1486	F	S	9.46686	7.77706	9.63385	7.33174	9.58216	6.90631	9.79289	6.73932	9.62192	6.54847	9.57818	6.39341	9.58614	6.23834
AT_2018_f0_S_103	F	S	9.81982	9.44057	9.99518	8.91043	9.9544	8.50671	10.1461	8.30689	9.9911	8.13561	9.90954	7.87462	9.93401	7.75636
AT_2018_f0_S_105	F	S	9.55733	8.096	9.71115	7.59405	9.65853	7.18925	9.86093	7.03138	9.70306	6.85731	9.63829	6.63872	9.65448	6.48085
AT_2018_f0_S_111	F	S	8.9095	7.06834	9.08335	6.57446	9.03594	6.13985	9.21768	5.98972	9.08335	5.82377	9.02013	5.58671	9.03989	5.46818
AT_2018_f0_S_112	F	S	8.53798	8.37644	8.76256	7.8997	8.75074	7.48206	8.95562	7.33628	8.82166	7.16292	8.77438	6.94228	8.80196	6.8162
AT_2018_f0_S_214	F	S	9.85849	8.81032	10.0123	8.28421	9.95967	7.87951	10.1499	7.70144	9.99204	7.53551	9.92324	7.29269	9.92324	7.15105
AT_2018_f0_S_215	F	S	9.47395	9.13939	9.63926	8.63558	9.58022	8.22624	9.77309	8.06486	9.63139	7.88774	9.55661	7.65158	9.58416	7.50989
AT_2018_f0_S_217	F	S	10.3414	9.10966	10.4471	8.58528	10.3536	8.19097	10.5446	7.97959	10.3658	7.84138	10.256	7.60968	10.2601	7.49993
AT_2018_f0_S_218	F	S	9.76745	9.1255	9.9706	8.65419	9.94216	8.23164	10.1656	8.04474	10.0112	7.87409	9.95435	7.64657	9.97873	7.49624
AT_2018_f0_S_221	F	S	9.77915	8.10472	9.93806	7.62409	9.88768	7.22486	10.0892	7.04269	9.93419	6.87215	9.86054	6.62796	9.8838	6.48842
AT_2018_f0_S_224	F	S	8.76796	8.83633	8.94895	8.39794	8.94091	7.98367	9.16614	7.82681	9.00124	7.64984	8.95297	7.42461	8.9771	7.28786
AT_2018_f0_S_225	F	S	7.82492	7.93541	7.9867	7.48951	7.95908	7.1028	8.18795	6.91734	8.02616	6.77528	7.97487	6.53852	8.00249	6.44776
AT_2018_f0_S_226	F	S	6.3003	6.88522	6.49145	6.37294	6.48381	6.00976	6.70172	5.83772	6.5488	5.66186	6.50675	5.44395	6.51439	5.35985
AT_2018_f0_S_245	F	S	9.74518	8.45823	9.93943	7.96854	9.90706	7.53147	10.0932	7.37768	9.95967	7.19961	9.9111	6.98107	9.93134	6.83134
AT_2018_f0_S_247	F	S	9.17531	9.27508	9.41078	8.81612	9.39481	8.42101	9.6223	8.28931	9.49858	8.1137	9.45468	7.86626	9.49858	7.73855
AT_2018_f0_S_26	F	S	9.84446	8.06362	9.99187	7.55366	9.94406	7.19112	10.1233	7.01981	9.9839	6.85248	9.90821	6.66125	9.91219	6.53376
AT_2018_f0_S_3	F	S	8.8816	8.08128	9.04947	7.6167	9.04557	7.2224	9.24077	7.05453	9.10803	6.88275	9.05338	6.61728	9.0807	6.49235
AT_2018_f0_S_43	F	S	9.25719	8.22993	9.4824	7.75581	9.49425	7.33701	9.71946	7.18687	9.56932	6.99327	9.53771	6.7246	9.56932	6.63373
AT_2018_f0_S_44	F	S	8.66511	6.62696	8.85979	6.18596	8.87171	5.79661	9.06639	5.6655	8.93925	5.49466	8.89555	5.2682	8.91541	5.13312
AT_2018_f0_S_45	F	S	8.97435	9.18026	9.14141	8.69463	9.08313	8.3139	9.28126	8.17015	9.14141	7.99533	9.08313	7.80497	9.08701	7.61848
AT_2018_f0_S_46	F	S	8.91331	8.93729	9.10517	8.48563	9.08518	8.08993	9.29303	7.93405	9.14514	7.75818	9.11716	7.54234	9.13714	7.37047
AT_2018_f0_S_47	F	S	9.94763	8.38139	10.1565	7.89144	10.1364	7.44968	10.3532	7.29707	10.2127	7.11234	10.1765	6.91154	10.1846	6.74688
AT_2018_f0_S_54	F	S	8.6383	7.36525	8.80213	6.84307	8.74069	6.42327	8.92841	6.25262	8.76458	6.10586	8.7168	5.92838	8.72021	5.73384
AT_2018_f0_S_62	F	S	9.18665	9.19068	9.37208	8.68277	9.3358	8.27967	9.54138	8.13859	9.40029	7.98944	9.36401	7.79595	9.36401	7.62665
AT_2018_f0_S_88	F	S	10.4356	9.62499	10.5509	9.09415	10.4686	8.68265	10.6537	8.47279	10.4809	8.32053	10.3904	8.13947	10.3657	7.90491
Avia_i_f0_109	F	MR	9.4215	9.3242	9.6242	8.84988	9.60393	8.42827	9.84311	8.24989	9.68906	8.06341	9.64041	7.84449	9.66879	7.73098
Avia_i_f0_124	F	MR	10.037	8.13228	10.2215	7.67514	10.2014	7.27013	10.4019	7.11775	10.2616	6.94933	10.2135	6.75284	10.2335	6.58843
Avia_i_f0_129	F	MR	10.3757	7.1216	10.539	6.61975	10.4793	6.19755	10.7063	6.00636	10.5311	5.83509	10.4594	5.65188	10.4673	5.50849
Avia_i_f0_131	F	MR	9.28968	7.96601	9.52562	7.46213	9.50962	7.06223	9.73357	6.92227	9.5936	6.72232	9.56161	6.49438	9.57761	6.3864
Avia_i_f0_132	F	MR	9.3549	8.23343	9.56643	7.7625	9.54647	7.3594	9.76199	7.21972	9.61432	7.02416	9.56244	6.82461	9.58239	6.68093
Avia_i_f0_229	F	MR	8.8002	8.69292	9.0942	8.27179	9.17366	7.87449	9.42793	7.7394	9.2849	7.53678	9.2849	7.31032	9.31668	7.22689
Avia_i_f0_230	F	MR	10.2594	9.46618	10.4557	9.00949	10.4196	8.61691	10.668	8.46067	10.4957	8.28841	10.4396	8.10814	10.4557	7.99197
Avia_i_f0_232	F	MR	9.88171	8.37666	10.0915	7.9207	10.0915	7.52124	10.3054	7.35177	10.1642	7.15809	10.1198	7.00073	10.14	6.83529
Avia_i_f0_233	F	MR	8.19911	7.14856	8.40443	6.64552	8.37021	6.22804	8.59949	6.03299	8.42496	5.85846	8.37021	5.66341	8.38732	5.51284
Avia_i_f0_236	F	MR	9.63778	8.33658	9.87216	7.8557	9.86408	7.46777	10.1106	7.30613	9.96106	7.12024	9.92066	6.91415	9.94894	6.77272
Avia_i_f0_237	F	MR	9.73881	7.98906	9.96511	7.50414	9.96106	7.06367	10.2156	6.92223	10.0661	6.72018	10.0338	6.56258	10.05	6.3767
Avia_i_f0_238	F	MR	10.434	8.00766	10.6294	7.53949	10.6009	7.12425	10.8411	6.9492	10.6579	6.766	10.605	6.55431	10.6335	6.4159
Avia_i_f0_239	F	MR	10.2768	7.60648	10.463	7.10073	10.3942	6.70422	10.6248	6.55452	10.4468	6.3765	10.4104	6.17824	10.4225	6.00831
Avia_i_f0_240	F	MR	9.19489	8.46635	9.38703	7.97398	9.35101	7.56167	9.57117	7.38954	9.41506	7.21341	9.37102	7.02527	9.39104	6.88916
Avia_i_f0_241	F	MR	9.83506	8.25782	9.99714	7.76369	9.9418	7.36444	10.1671	7.17865	9.97342	6.99681	9.90622	6.80311	9.92598	6.6608
Avia_i_f0_4	F	MR	8.95151	8.31436	9.16782	7.81487	9.14816	7.40584	9.36054	7.23672	9.20322	7.0558	9.16782	6.91421	9.18749	6.71363
Avia_i_f0_51	F	MR	8.81968	8.78386	9.0147	8.33014	9.00276	7.9401	9.21768	7.77294	9.06644	7.59782	9.0147	7.41872	9.03858	7.2436
Avia_i_f0_65	F	MR	9.50197	8.09719	9.63613	7.62762	9.58483	7.2488	9.77424	7.05939	9.59273	6.89761	9.53354	6.74766	9.53354	6.59377
Avia_i_f0_66	F	MR	9.0635	8.46604	9.20799	7.98963	9.16503	7.61085	9.34857	7.4234	9.18456	7.27111	9.12208	7.1071	9.12989	6.92356
Avia_i_f0_7	F	MR	8.54169	7.74794	8.71939	7.2859	8.6957	6.89495	8.89315	6.72515	8.73124	6.55139	8.69175	6.37369	8.7036	6.27496
Avia_i_f0_78	F	MR	7.97612	8.01888	8.14715	7.54855	8.05386	7.13653	8.23267	6.96162	8.0733	6.79059	8.00722	6.61956	7.99556	6.49518
Avia_i_f0_79	F	MR	8.95785	8.03226	9.12649	7.53024	9.08335	7.14981	9.26769	6.95371	9.11081	6.78506	9.05198	6.62034	9.0559	6.42816
Avia_i_f0_80	F	MR	9.31367	8.88578	9.50162	8.37791	9.45364	7.96201	9.65359	7.79405	9.49762	7.62209	9.44164	7.42614	9.45364	7.27418
Avia_i_f0_83	F	MR	9.1211	7.11509	9.31309	6.63709	9.2935	6.24137	9.49723	6.07682	9.33268	5.90051	9.28566	5.72028	9.28958	5.57923
Avia_i_f0_84	F	MR	9.97319	9.16095	10.1793	8.75281	10.1793	8.30425	10.3773	8.13049	10.2278	7.93652	10.1914	7.73447	10.2318	7.55667
Avia_i_f0_87	F	MR	10.3107	7.97269	10.4765	7.50752	10.4401	7.0747	10.6384	6.89268	10.4887	6.73897	10.4401	6.56099	10.4685	6.36278
Avia_i_f0_100	F	MR	10.5395	9.1192	10.7482	8.60758	10.7196	8.186	10.9324	8.01819	10.7769	7.82582	10.7237	7.62117	10.7523	7.43289
Avia_i_f0_106	F	MR	10.0328	8.39475	10.2866	7.85421	10.2539	7.39557	10.4873	7.24815	10.3481	7.05159	10.2866	6.7977	10.3276	6.66256
Avia_i_f0_116	F	MR	9.47799	8.74398	9.61437	8.25063	9.52613	7.85354	9.70662	7.64898	9.52211	7.49255	9.4459	7.25991	9.45794	7.19573
Avia_i_f0_119	F	MR	9.50775	8.2473	9.72118	7.71573	9.69299	7.28484	9.90239	7.13182	9.75742	6.94658	9.70104	6.6969	9.72521	6.60831
Avia_i_f0_13	F	MR	9.07831	7.36197	9.2849	6.88918	9.28887	6.47599	9.49547	6.3131	9.34847	6.1502	9.30477	5.89991	9.33258	5.81647
Avia_i_f0_147	F	MR	10.1768	9.1607	10.3622	8.64864	10.3098	8.20915	10.5195	8.03174	10.3663	7.85837	10.3018	7.63258	10.3179	7.50758
Avia_i_f0_149	F	MR	10.067	8.93709	10.2587	8.43129	10.2383	7.99892	10.4463	7.81128	10.2832	7.64813	10.2464	7.41154	10.2628	7.32996
Avia_i_f0_75	F	MR	9.84906	8.91728	10.0632	8.4177	10.0196	8.01723	10.2218	7.85466	10.087	7.67227	10.0394	7.4661	10.0513	7.30353
Avia_i_f0_76	F	MR	10.0911	7.26206	10.2966	6.77443	10.2684	6.37949	10.4699	6.21829	10.3329	6.04097	10.2886	5.81932	10.3128	5.66215
Avia_i_f0_98	F	MR	9.90258	8.64445	10.1859	8.15286	10.2109	7.7321	10.4733	7.57795	10.3317	7.36965	10.3067	7.12803	10.3483	7.01971
AV-2018_f0_I_114	F	MR	9.80373	8.86712	10.0369	8.38859	10.0287	7.97959	10.2536	7.82417	10.1227	7.63194	10.09	7.42335	10.1146	7.30065
Castelli_f0_248	F	HR	9.82297	8.43543	9.99029	7.93346	9.9454	7.55393	10.1372	7.38661	9.98621	7.22337	9.92907	7.04789	9.92907	6.87648
Castelli_f0_251	F	HR	9.11812	7.36061	9.30355	6.91317	9.2713	6.48991	9.47688	6.36495	9.32773	6.1634	9.26727	5.94976	9.29549	5.80464
Castelli_f0_253	F	HR	9.09888	7.77873	9.27355	7.28317	9.24105	6.86478	9.45634	6.68605	9.29792	6.51139	9.23293	6.2961	9.24511	6.15393
Castelli_f0_254	F	HR	8.61359	8.47128	8.81519	7.96925	8.78357	7.5779	9.00098	7.44745	8.87053	7.23004	8.831	7.07192	8.84286	6.8545
Castelli_f0_255	F	HR	9.65624	7.58197	9.8775	7.1118	9.8775	6.7167	10.1067	6.57841	9.96047	6.38877	9.92886	6.20307	9.95652	6.02132
Castelli_f0_260	F	HR	8.71472	8.76291	8.87938	8.2569	8.82717	7.87136	9.01994	7.70269	8.8593	7.52598	8.81512	7.34125	8.81512	7.16454
Castelli_f0_262	F	HR	8.11191	7.62409	8.26533	7.17562	8.22599	6.82156	8.43056	6.67993	8.27714	6.49897	8.23386	6.33767	8.23386	6.13311
Castelli_f0_265	F	HR	9.81466	9.11246	10.0176	8.60914	9.98514	8.19512	10.2084	8.03682	10.0623	7.83793	10.0095	7.64716	10.0298	7.48074
Castelli_f0_267	F	HR	8.56867	7.19345	8.77632	6.71545	8.75673	6.33149	8.9683	6.17869	8.8155	5.99062	8.78416	5.81039	8.79591	5.62625
Castelli_f0_269	F	HR	8.87905	7.62359	9.10409	7.16562	9.07645	6.76687	9.2778	6.66422	9.14752	6.46682	9.12383	6.28127	9.15541	6.05228
Castelli_f0_272	F	HR	8.33023	5.9762	8.51252	5.4729	8.48082	5.0766	8.6869	4.90223	8.52838	4.7239	8.48875	4.5416	8.47686	4.39497
Castelli_f0_273	F	HR	9.1869	8.38203	9.3495	7.88204	9.32104	7.47553	9.5121	7.29261	9.35356	7.12188	9.30072	6.91456	9.37389	6.71945
Castelli_f0_275	F	HR	8.38581	6.92125	8.56691	6.4055	8.51573	6.01574	8.73227	5.83463	8.57479	5.64566	8.51573	5.47243	8.51967	5.29526
Castelli_f0_277	F	HR	8.67054	8.1324	8.83922	7.61434	8.79906	7.18864	8.99182	7.02398	8.83922	6.84728	8.78701	6.6505	8.79504	6.47379
Castelli_f0_286	F	HR	8.13252	6.79589	8.31772	6.35705	8.28551	5.97458	8.46668	5.82965	8.32577	5.68069	8.27746	5.49952	8.29356	5.33445
Castelli_f0_287	F	HR	8.95309	6.60474	9.20179	6.15627	9.20994	5.71188	9.43418	5.60588	9.31594	5.37349	9.30371	5.17779	9.34041	4.96171
Castelli_f0_341	F	HR	9.09435	7.37994	9.26579	6.93339	9.22991	6.53469	9.43324	6.38319	9.28572	6.1958	9.22991	6.0124	9.24187	5.86488
Castelli_f0_343	F	HR	9.53849	8.33321	9.76598	7.85429	9.76598	7.39133	10.0014	7.26362	9.86176	7.06407	9.81786	6.85654	9.84979	6.64501
Castelli_f0_344	F	HR	9.76993	8.07413	9.94633	7.60106	9.91827	7.20016	10.1307	7.05985	9.96637	6.89548	9.91827	6.64692	9.95034	6.51062
Castelli_f0_345	F	HR	9.61883	8.30487	9.81768	7.84089	9.80988	7.43149	10.0165	7.30283	9.88396	7.11957	9.84887	6.91683	9.87617	6.74527
Castelli_f0_348	F	HR	9.07511	8.93044	9.29016	8.44169	9.25888	8.03505	9.48175	7.86692	9.33708	7.67533	9.28234	7.48374	9.3058	7.30388
Castelli_f0_349	F	HR	9.38707	8.07015	9.57578	7.60843	9.56373	7.20693	9.74842	7.04633	9.61994	6.84959	9.57176	6.64482	9.59183	6.47218
Castelli_f0_352	F	HR	9.3539	8.9963	9.54677	8.51816	9.52668	8.12038	9.75169	7.96769	9.60704	7.76679	9.56284	7.57393	9.57489	7.40919
Castelli_f0_353	F	HR	9.81051	8.45845	10.0037	7.95142	9.9594	7.5289	10.1767	7.36794	10.0278	7.18284	9.96745	6.97762	9.98354	6.75227
Castelli_f0_354	F	HR	9.93558	9.81109	10.1002	9.32114	10.0681	8.92355	10.2609	8.73882	10.0962	8.534	10.04	8.36533	10.044	8.18862
Castelli_f0_355	F	HR	9.57812	9.2263	9.78763	8.73613	9.76786	8.34083	9.97342	8.20247	9.84692	8.00087	9.80344	7.80717	9.8232	7.63324
Castelli_f0_357	F	HR	10.0293	8.25318	10.1912	7.75586	10.128	7.38089	10.3254	7.17565	10.1477	6.99014	10.0925	6.80858	10.1004	6.68227
Castelli_f0_363	F	HR	9.76156	8.36591	9.9855	7.91802	9.9895	7.52212	10.2094	7.39415	10.0855	7.1862	10.0495	7.00625	10.0815	6.81829
Castelli_f0_365	F	HR	9.2983	8.40955	9.5195	7.95925	9.51555	7.5761	9.7407	7.41415	9.58665	7.2285	9.55505	7.0468	9.5827	6.8888
Castelli_f0_366	F	HR	9.52652	9.1793	9.73804	8.70836	9.72208	8.30527	9.92961	8.1616	9.8019	7.97801	9.75001	7.79442	9.76199	7.62281
Castelli_f0_374	F	HR	9.94753	7.93749	10.1331	7.44386	10.0857	7.04107	10.299	6.85152	10.141	6.67776	10.0857	6.49216	10.1173	6.29471
Castelli_f0_252	F	HR	8.98852	7.57012	9.16237	7.09204	9.12681	6.7088	9.35202	6.53495	9.19398	6.36111	9.12681	6.16356	9.13866	6.02132
Castelli_f0_258	F	HR	9.21138	7.20199	9.40238	6.78817	9.3984	6.41415	9.60133	6.25897	9.46206	6.07593	9.41431	5.86107	9.43421	5.76557
Castelli_f0_263	F	HR	8.53589	7.23102	8.74066	6.73717	8.68043	6.37181	8.86913	6.19113	8.71656	6.01849	8.6724	5.84183	8.66839	5.70933
Castelli_f0_280	F	HR	8.04547	7.3495	8.29204	6.87623	8.3	6.47058	8.52669	6.30752	8.4034	6.11265	8.36363	5.90585	8.39942	5.72688
Castelli_f0_285	F	HR	8.55973	7.70496	8.77242	7.24748	8.76439	6.88631	8.94899	6.7298	8.83261	6.5452	8.77643	6.34857	8.7965	6.2041
Castelli_f0_334	F	HR	9.33533	9.04747	9.52324	8.53973	9.50724	8.08396	9.72713	7.89205	9.57121	7.72414	9.52324	7.48426	9.53923	7.27236
Castelli_f0_356	F	HR	9.62293	8.96175	9.83004	8.50371	9.84598	8.10142	10.0491	7.93812	9.92165	7.7549	9.88581	7.53584	9.92564	7.36855
Castelli_f0_358	F	HR	9.26261	9.33086	9.42722	8.85308	9.39912	8.45158	9.5838	8.27492	9.43123	8.0822	9.36298	7.8975	9.37904	7.73691
Castelli_f0_377	F	HR	9.19656	7.98276	9.411	7.50938	9.4029	7.11287	9.61734	6.95507	9.47573	6.76896	9.44741	6.56261	9.46764	6.421
Castelli_f0_14	F	HR	8.01975	7.45829	8.28256	6.98841	8.29849	6.56632	8.50157	6.42297	8.37813	6.20794	8.35025	6.02477	8.40202	5.84159
Castelli_f0_23	F	HR	8.95104	8.93491	9.19296	8.4793	9.20506	8.09222	9.42278	7.93498	9.30182	7.74144	9.2736	7.54387	9.29779	7.41485
Castelli_f0_24	F	HR	8.32449	8.94449	8.48245	8.47061	8.43112	8.07965	8.62067	7.8901	8.46271	7.72819	8.41532	7.55444	8.41137	7.45176
Castelli_f0_25	F	HR	8.9408	7.85571	9.13181	7.37616	9.09117	6.95757	9.2903	6.77469	9.14806	6.60806	9.0993	6.41706	9.11962	6.27482
at_ri_16n553	M	S	9.41477	7.23568	9.57441	6.74878	9.56244	6.38959	9.77396	6.22995	9.63827	6.05834	9.56643	5.86677	9.60235	5.75502
at_ri_16n554	M	S	8.96527	6.60704	9.16112	6.13939	9.14114	5.75568	9.37696	5.60379	9.23307	5.40394	9.1931	5.22808	9.20109	5.08019
at_ri_16n555	M	S	9.25344	7.13261	9.43891	6.66893	9.44294	6.2617	9.66067	6.10445	9.51552	5.92301	9.47117	5.74157	9.4873	5.59238
at_ri_16n556	M	S	9.50344	6.35687	9.64683	5.83908	9.59106	5.48061	9.79818	5.28544	9.607	5.11815	9.56318	4.90706	9.56717	4.78757
at_ri_16n557	M	S	8.76795	7.90254	8.96704	7.43123	8.95079	7.04118	9.19457	6.87866	9.02799	6.65113	8.99954	6.46423	9.02799	6.33422
at_ri_16n558	M	S	8.39575	6.19573	8.58999	5.75573	8.58999	5.37915	8.80008	5.23644	8.65341	5.05806	8.63756	4.86383	8.63359	4.75284
at_ri_16n559	M	S	8.98732	7.1046	9.15309	6.62701	9.11757	6.23626	9.33071	6.06259	9.17283	5.89682	9.12546	5.7192	9.1373	5.55738
at_ri_16n560	M	S	9.20634	6.37362	9.36914	5.85266	9.31216	5.44973	9.51973	5.25844	9.34879	5.07529	9.2796	4.87993	9.30402	4.74562
at_ri_16n561	M	S	8.39028	7.80027	8.62628	7.3771	8.65883	6.99868	8.90297	6.86847	8.77683	6.66909	8.75649	6.46157	8.81345	6.35171
at_ri_16n562	M	S	9.36012	7.53672	9.59919	7.07884	9.60729	6.70201	9.85852	6.55614	9.7329	6.34138	9.70859	6.13068	9.76532	6.00506
at_ri_16n563	M	S	9.21366	7.64443	9.39115	7.18859	9.36291	6.78519	9.57268	6.60769	9.41536	6.4302	9.37098	6.28497	9.37098	6.16799
at_ri_16n564	M	S	9.6409	7.1781	9.83501	6.71304	9.79861	6.3046	10.0493	6.11857	9.84714	5.93659	9.81074	5.73035	9.8431	5.60094
at_ri_16n565	M	S	9.30864	7.02182	9.42672	6.58099	9.36768	6.23856	9.53693	6.07325	9.38736	5.91974	9.34013	5.75837	9.33619	5.63242
at_ri_16n566	M	S	9.18341	5.80909	9.31134	5.36532	9.25537	5.01349	9.44328	4.83358	9.27136	4.66966	9.23938	4.48576	9.24737	4.37781
at_ri_16n573	M	S	10.204	7.06337	10.3564	6.59007	10.3043	6.20502	10.5088	5.99243	10.3363	5.82798	10.2882	5.62342	10.2962	5.49106
at_ri_16n574	M	S	10.4751	7.92691	10.6042	7.42694	10.5396	7.03584	10.7251	6.83021	10.5276	6.70925	10.4993	6.50362	10.4993	6.35846
at_ri_16n575	M	S	9.93583	7.43885	10.1282	6.9659	10.1082	6.53304	10.3166	6.38074	10.1883	6.20839	10.1362	5.99196	10.1563	5.84366
at_ri_16n576	M	S	8.848	8.328	9.048	7.868	9.008	7.496	9.228	7.344	9.076	7.168	9.024	7	9.068	6.816
at_ri_16n577	M	S	9.98683	7.59047	10.1675	7.12084	10.1474	6.70338	10.3722	6.57493	10.2397	6.37022	10.1715	6.1936	10.1996	6.02903
at_ri_16n578	M	S	9.74712	7.64817	9.90305	7.23238	9.86307	6.76861	10.083	6.61269	9.92304	6.43678	9.89505	6.26487	9.90704	6.12893
at_ri_16n579	M	S	9.02089	8.29001	9.22683	7.80949	9.19453	7.41781	9.42873	7.26436	9.26721	7.08265	9.23894	6.86056	9.27125	6.74346
at_ri_16n581	M	S	9.44347	7.2623	9.71198	6.7831	9.73677	6.34108	9.98463	6.17998	9.84417	5.98169	9.81939	5.78753	9.86896	5.64708
at_ri_16n582	M	S	10.1498	7.72027	10.3736	7.26073	10.3776	6.84115	10.6094	6.70129	10.4655	6.50549	10.4415	6.2937	10.4655	6.14185
at_ri_16n583	M	S	9.20131	8.97014	9.40771	8.47891	9.3623	8.07024	9.58934	7.90925	9.42422	7.71936	9.3912	7.53773	9.42835	7.3561
at_ri_16n584	M	S	9.87437	8.7817	10.0074	8.29382	9.93888	7.90272	10.1324	7.71725	9.9671	7.56	9.89453	7.36646	9.91872	7.22938
at_ri_16n585	M	S	9.34926	7.42113	9.54886	6.9341	9.50495	6.54289	9.73649	6.39119	9.56882	6.19558	9.52491	6.00397	9.54487	5.87223
at_ri_16n586	M	S	8.91144	7.16332	9.11406	6.71437	9.11406	6.32104	9.34847	6.17007	9.20941	5.99128	9.1816	5.80853	9.19352	5.67742
at_ri_17e1174	M	S	9.0912	7.15373	9.24426	6.71065	9.19592	6.30785	9.40538	6.11853	9.2362	5.94533	9.20801	5.79629	9.17176	5.63517
at_ri_17e1175	M	S	9.10791	8.7553	9.29624	8.32254	9.25216	7.94187	9.44049	7.77358	9.29223	7.60128	9.24816	7.39692	9.2722	7.22863
at_ri_17e1176	M	S	8.60658	8.23255	8.79757	7.79486	8.7737	7.42481	8.98856	7.27361	8.8294	7.07068	8.80553	6.90754	8.83338	6.77226
at_ri_17e1177	M	S	9.34496	7.08122	9.50205	6.60592	9.46177	6.2152	9.67928	6.02992	9.49802	5.86477	9.4658	5.6674	9.48191	5.54253
at_ri_17e1178	M	S	8.59896	7.27727	8.74626	6.84732	8.71441	6.48903	8.88957	6.31387	8.72237	6.15463	8.68256	5.96354	8.71043	5.82022
at_ri_17e1179	M	S	9.3185	8.90965	9.53709	8.46437	9.53304	8.05957	9.75163	7.92194	9.614	7.74382	9.57757	7.54547	9.6059	7.43213
at_ri_17e1180	M	S	8.79285	6.40393	9.03375	5.96629	9.0458	5.57282	9.27064	5.40419	9.14216	5.23556	9.11405	5.01875	9.14216	4.90231
at_ri_17e1181	M	S	9.02138	7.39285	9.25921	6.9172	9.25921	6.52216	9.48494	6.35689	9.3358	6.17952	9.31967	5.96991	9.3358	5.86107
at_ri_17e1182	M	S	8.84124	7.72357	8.97745	7.24285	8.92136	6.84225	9.10163	6.64595	8.9454	6.48571	8.86127	6.28942	8.86528	6.16123
at_ri_17e1183	M	S	8.90635	7.49536	9.08171	6.99785	9.01646	6.62675	9.21628	6.43916	9.03685	6.28012	8.99607	6.09661	9.02461	5.88455
at_ri_17e1259	M	S	9.71388	9.19512	9.86832	8.73576	9.8406	8.28828	10.0346	8.118	9.87228	7.9398	9.82872	7.73784	9.85248	7.57944
at_ri_17e1262	M	S	8.32296	6.59737	8.47947	6.10377	8.45138	5.65432	8.65203	5.46571	8.50355	5.28111	8.38316	5.07644	8.40322	4.96007
at_ri_17e1264	M	S	8.40576	8.72814	8.72814	8.358	8.82764	7.9401	9.09032	7.81672	8.96694	7.56996	9.01072	7.37494	9.09032	7.24758
at_ri_17e1266	M	S	8.3619	8.1989	8.56973	7.71397	8.56565	7.30647	8.79385	7.11495	8.65123	6.92342	8.59825	6.70338	8.63085	6.6015
at_ri_17e1267	M	S	9.03564	6.67369	9.20209	6.22984	9.1902	5.77805	9.39231	5.58387	9.25757	5.41742	9.21001	5.23116	9.2219	5.1202
at_ri_17e1487	M	S	9.44964	6.88228	9.64959	6.4184	9.62159	6.02249	9.88553	5.82654	9.74556	5.65059	9.69358	5.45064	9.71357	5.34266
at_ri_17e1488	M	S	9.20576	7.82093	9.38035	7.36461	9.35258	6.9559	9.55891	6.76941	9.4121	6.59878	9.37638	6.42419	9.38829	6.28928
at_ri_17e1489	M	S	10.0115	7.72531	10.0356	7.22938	9.89453	6.88666	10.0477	6.64474	9.81792	6.52378	9.71309	6.36653	9.71309	6.20525
AT_2018_s_f0_1	M	S	9.27353	9.31256	9.39842	8.82078	9.31256	8.43829	9.496	8.27826	9.35549	8.10653	9.29304	7.9348	9.28133	7.79429
AT_2018_s_f0_101	M	S	9.27157	9.24709	9.4592	8.76169	9.40617	8.37011	9.62236	8.20287	9.47552	8.03155	9.41841	7.83168	9.42657	7.70523
AT_2018_s_f0_102	M	S	9.20013	9.64422	9.38484	9.15297	9.34161	8.77176	9.56562	8.59098	9.39663	8.41806	9.34161	8.22156	9.36126	8.05257
AT_2018_s_f0_104	M	S	9.59502	9.20092	9.73549	8.72487	9.66525	8.34638	9.86426	8.16298	9.68476	8.01471	9.62233	7.804	9.63014	7.67133
AT_2018_s_f0_2	M	S	9.9515	7.92434	10.1083	7.46166	10.073	7.10877	10.273	6.95977	10.1279	6.8147	10.073	6.62257	10.0848	6.46965
AT_2018_s_f0_213	M	S	8.96768	8.84467	9.14624	8.34074	9.08672	7.98758	9.29702	7.81696	9.13037	7.65427	9.07085	7.45587	9.08275	7.33286
AT_2018_s_f0_216	M	S	9.49987	7.78388	9.69787	7.326	9.669	6.96713	9.87525	6.80213	9.73912	6.64125	9.67725	6.44738	9.69787	6.29887
AT_2018_s_f0_219	M	S	8.98191	7.80369	9.15138	7.31949	9.12717	6.96845	9.33699	6.79494	9.18366	6.6174	9.12313	6.39548	9.1312	6.27846
AT_2018_s_f0_220	M	S	8.96091	8.76742	9.13828	8.27967	9.09797	7.88061	9.32773	7.71936	9.16649	7.54603	9.102	7.34448	9.13021	7.18324
AT_2018_s_f0_222	M	S	9.04178	8.16651	9.23048	7.68872	9.2064	7.3073	9.42722	7.16678	9.29874	6.99815	9.23851	6.78134	9.26261	6.65687
AT_2018_s_f0_227	M	S	8.78101	9.09262	9.00473	8.64119	9.01671	8.28962	9.22845	8.12583	9.10061	7.94206	9.06066	7.74631	9.10061	7.60248
AT_2018_s_f0_228	M	S	9.6063	8.0524	9.799	7.5768	9.7867	7.1832	10.0245	7.0397	9.8769	6.8552	9.8277	6.6379	9.8564	6.4493
AT_2018_s_f0_243	M	S	8.73195	7.80942	8.92046	7.33211	8.90041	6.95106	9.13305	6.79864	8.97261	6.62216	8.91645	6.40156	8.95255	6.2371
AT_2018_s_f0_244	M	S	8.93213	7.82458	9.10344	7.36243	9.04766	6.95208	9.25085	6.78077	9.09547	6.62539	9.04368	6.41424	9.05165	6.2987
AT_2018_s_f0_246	M	S	9.92165	8.65058	10.0431	8.16886	9.98237	7.78835	10.1645	7.61834	10.0228	7.45642	9.92974	7.26211	9.94189	7.14877
AT_2018_s_f0_39	M	S	9	7.816	9.136	7.34	9.068	6.972	9.26	6.8	9.116	6.64	9.052	6.44	9.06	6.284
AT_2018_s_f0_40	M	S	8.9496	7.9398	9.0882	7.45272	9.04068	7.07256	9.23076	6.89436	9.07632	6.72804	9.01692	6.534	9.02484	6.3756
AT_2018_s_f0_41	M	S	10.095	7.26836	10.2309	6.81259	10.1949	6.43278	10.3708	6.27686	10.2269	6.11294	10.1909	5.90904	10.1949	5.74513
AT_2018_s_f0_42	M	S	9.3574	7.92207	9.5041	7.47403	9.46445	7.07752	9.66271	6.91892	9.51203	6.76032	9.46445	6.57397	9.46445	6.43916
AT_2018_s_f0_52	M	S	9.12912	9.13307	9.25954	8.66278	9.16864	8.26758	9.36624	8.11346	9.20026	7.94747	9.14888	7.79334	9.14493	7.6076
AT_2018_s_f0_53	M	S	9.32654	8.41421	9.42216	7.92019	9.33053	7.51382	9.52176	7.33853	9.33451	7.17917	9.27077	7.00387	9.25483	6.86443
AT_2018_s_f0_55	M	S	9.17514	9.27709	9.35943	8.77912	9.3163	8.3831	9.52803	8.22234	9.38295	8.05766	9.33982	7.8616	9.35551	7.68516
AT_2018_s_f0_56	M	S	9.61632	10.9912	9.78566	10.4469	9.72115	10.0276	9.91469	9.84211	9.74938	9.6647	9.68083	9.44698	9.69293	9.26957
AT_2018_s_f0_6	M	S	9.30749	7.86323	9.42883	7.36223	9.35446	6.99823	9.54625	6.82602	9.38186	6.66163	9.31923	6.47767	9.31923	6.29763
AT_2018_s_f0_63	M	S	9.09624	8.55006	9.24483	8.04806	9.19262	7.6304	9.38941	7.44968	9.23278	7.28101	9.1605	7.04005	9.17254	6.88744
AT_2018_s_f0_64	M	S	8.70655	9.31733	8.90615	8.83829	8.90216	8.44707	9.11374	8.29138	8.982	8.11574	8.9341	7.90017	8.96204	7.7365
AT_2018_s_f0_74	M	S	9.73357	8.82979	9.86953	8.32992	9.80955	7.93802	10.0135	7.76206	9.84154	7.6101	9.77755	7.42214	9.78555	7.25019
AT_2018_s_f0_89	M	S	9.23436	9.01469	9.43776	8.555	9.42556	8.14414	9.63709	7.97735	9.49064	7.79836	9.43776	7.56241	9.4703	7.42817
AT_2018_s_f0_93	M	S	8.85383	8.99527	9.068	8.49014	9.04376	8.082	9.27005	7.91632	9.12458	7.74256	9.08013	7.51626	9.10033	7.39503
AT_2018_s_f0_94	M	S	8.81293	8.5312	8.99149	8.05901	8.94784	7.68205	9.17798	7.50746	9.01926	7.33683	8.95181	7.12256	8.96768	6.98765
Avia_i_f0_9	M	MR	8.72218	8.65133	8.86781	8.17507	8.83632	7.78147	9.02918	7.60042	8.87962	7.44691	8.81664	7.26192	8.82451	7.15565
Avia_i_f0_107	M	MR	9.99693	8.45308	10.1654	8.00396	10.1453	7.59895	10.3739	7.43053	10.1974	7.24206	10.1573	7.08968	10.1694	6.96537
Avia_i_f0_108	M	MR	9.59519	8.42231	9.79534	7.94996	9.77933	7.52964	9.99549	7.37353	9.83137	7.16137	9.78333	6.98524	9.82737	6.8051
Avia_i_f0_110	M	MR	9.85138	7.58969	10.0275	7.12134	10.0035	6.72504	10.2317	6.57693	10.0796	6.39279	10.0235	6.20465	10.0515	6.05654
Avia_i_f0_120	M	MR	9.97451	7.17542	10.1941	6.71623	10.1901	6.34088	10.4257	6.18116	10.266	5.97752	10.2261	5.76589	10.258	5.67805
Avia_i_f0_121	M	MR	9.2177	8.02999	9.42164	7.54211	9.40165	7.16221	9.62559	7.01025	9.48563	6.82229	9.43764	6.61035	9.45364	6.48238
Avia_i_f0_122	M	MR	10.1049	8.06278	10.2676	7.57055	10.2107	7.17595	10.4222	7.0173	10.2717	6.84238	10.2229	6.65932	10.2229	6.51694
Avia_i_f0_123	M	MR	9.81832	7.79516	10.0087	7.33102	9.98494	6.95018	10.2031	6.77564	10.0524	6.58522	10.0087	6.3948	10.0405	6.25596
Avia_i_f0_125	M	MR	9.94137	9.42847	10.1217	8.95965	10.0976	8.54292	10.326	8.3586	10.1537	8.15424	10.1057	7.96191	10.1337	7.79361
Avia_i_f0_126	M	MR	9.53523	8.2039	9.74313	7.73213	9.71914	7.33233	9.93903	7.16442	9.7911	6.9885	9.75512	6.80859	9.75912	6.66866
Avia_i_f0_127	M	MR	9.51414	8.51922	9.69137	8.03989	9.67526	7.6532	9.88874	7.50014	9.74776	7.33499	9.70345	7.12553	9.72359	6.99261
Avia_i_f0_128	M	MR	9.516	8.256	9.716	7.788	9.696	7.4	9.908	7.256	9.784	7.06	9.732	6.888	9.756	6.772
Avia_i_f0_130	M	MR	9.80339	8.0096	10.017	7.53797	10.009	7.16712	10.2347	6.98169	10.0775	6.80433	10.017	6.59472	10.0533	6.51006
Avia_i_f0_15	M	MR	8.45583	7.17334	8.64017	6.74976	8.64017	6.38502	8.83627	6.22814	8.699	6.06341	8.67154	5.86339	8.71076	5.72612
Avia_i_f0_231	M	MR	9.6152	8.91628	9.80508	8.4436	9.76872	8.06384	9.99496	7.90628	9.83336	7.7164	9.797	7.54268	9.82528	7.38916
Avia_i_f0_234	M	MR	7.8591	6.88867	8.07095	6.42396	8.04703	6.03442	8.27939	5.88066	8.12563	5.68247	8.09487	5.49454	8.11196	5.35786
Avia_i_f0_235	M	MR	7.84885	6.93993	8.06412	6.47863	8.04362	6.08909	8.27597	5.91824	8.13588	5.73373	8.08462	5.55262	8.10171	5.41594
Avia_i_f0_242	M	MR	10.1415	7.84921	10.3498	7.43243	10.3417	7.04018	10.5623	6.87674	10.403	6.67244	10.358	6.51308	10.3866	6.37007
Avia_i_f0_48	M	MR	9.0884	8.40607	9.25104	7.94987	9.21534	7.55713	9.42956	7.39449	9.26691	7.24771	9.22327	7.05333	9.24311	6.91448
Avia_i_f0_49	M	MR	8.58634	8.45112	8.76928	7.98184	8.73747	7.58414	8.96018	7.43301	8.80508	7.26598	8.7494	7.07508	8.76531	6.95577
Avia_i_f0_5	M	MR	8.25364	8.55787	8.43143	8.0798	8.38007	7.66889	8.58552	7.50295	8.45119	7.36466	8.39588	7.17897	8.41168	7.03278
Avia_i_f0_50	M	MR	8.90107	8.60737	8.97547	8.17269	8.88149	7.80459	9.06162	7.58921	8.8854	7.45215	8.79142	7.26026	8.80317	7.1232
Avia_i_f0_67	M	MR	9.32167	7.57411	9.50962	7.14221	9.50962	6.72632	9.72957	6.53836	9.5856	6.3904	9.54561	6.19445	9.56161	6.04249
Avia_i_f0_68	M	MR	9.58619	8.17658	9.75085	7.7067	9.70266	7.30109	9.90747	7.11635	9.74683	6.94768	9.68659	6.74688	9.69061	6.65451
Avia_i_f0_69	M	MR	9.7464	7.53584	9.94555	7.05389	9.91369	6.67152	10.1089	6.50424	9.96547	6.3489	9.9336	6.14577	9.94555	5.9984
Avia_i_f0_8	M	MR	8.688	7.89746	8.84925	7.44517	8.80992	7.0676	9.02623	6.92208	8.88071	6.75689	8.82958	6.56024	8.85318	6.42259
Avia_i_f0_81	M	MR	9.58949	8.55365	9.70104	8.05963	9.60941	7.69709	9.76877	7.50586	9.60144	7.32658	9.50184	7.15925	9.52574	7.05566
Avia_i_f0_82	M	MR	9.94702	8.82758	10.0989	8.31984	10.055	7.94403	10.2389	7.74812	10.083	7.57221	10.015	7.37631	10.027	7.23638
Avia_i_f0_85	M	MR	8.63479	7.70324	8.8418	7.28125	8.86569	6.87917	9.09658	6.70798	8.96521	6.52884	8.94531	6.29794	8.98114	6.17453
Avia_i_f0_86	M	MR	9.43728	8.55315	9.63068	8.09924	9.607	7.71638	9.81224	7.56245	9.68594	7.39668	9.63068	7.21117	9.65831	7.02566
Avia_i_f0_91	M	MR	9.97555	7.95584	10.1303	7.46778	10.0708	7.09478	10.2732	6.92416	10.1224	6.76544	10.0549	6.59482	10.0668	6.4599
Avia_i_f0_92	M	MR	9.23386	8.11603	9.41491	7.66733	9.36768	7.29341	9.56054	7.13203	9.41098	6.96672	9.36768	6.77386	9.38342	6.62822
Avia_i_f0_113	M	MR	9.92239	9.09721	10.1246	8.62394	10.0882	8.19112	10.3107	8.03337	10.1449	7.81898	10.1085	7.63291	10.1206	7.47516
Avia_i_f0_114	M	MR	9.51512	8.79792	9.75147	8.32115	9.75147	7.91772	9.96745	7.77918	9.8452	7.5795	9.81668	7.37167	9.83297	7.2535
Avia_i_f0_115	M	MR	9.98033	9.24595	10.197	8.74834	10.1649	8.35105	10.3736	8.18652	10.2412	8.00593	10.201	7.83739	10.201	7.69292
Avia_i_f0_117	M	MR	9.7889	8.3772	9.99924	7.88775	9.95879	7.48729	10.1813	7.3255	10.0397	7.14347	9.98306	6.94122	10.0033	6.77538
Avia_i_f0_118	M	MR	9.33295	8.9159	9.54349	8.45836	9.53539	8.02512	9.76214	7.8753	9.60828	7.6769	9.58398	7.47445	9.62042	7.3044
Avia_i_f0_133	M	MR	8.8644	7.62936	9.0636	7.13136	8.99986	6.72499	9.18312	6.5497	9.0397	6.39034	8.96798	6.18317	8.97595	6.0756
Avia_i_f0_134	M	MR	9.83489	7.92278	10.0326	7.42659	10.0043	7.04336	10.2181	6.86183	10.085	6.68837	10.0285	6.4786	10.0366	6.36565
Avia_i_f0_135	M	MR	10.0006	8.65206	10.2159	8.14837	10.1672	7.72592	10.3865	7.57563	10.2525	7.38065	10.1916	7.18568	10.2119	7.00695
Avia_i_f0_136	M	MR	9.71355	7.81052	9.98483	7.33274	10.001	6.8914	10.248	6.76588	10.1265	6.55128	10.0901	6.32454	10.1185	6.20307
Avia_i_f0_137	M	MR	9.40181	8.25802	9.60866	7.76318	9.57622	7.3373	9.80741	7.17506	9.66545	6.97632	9.61678	6.76135	9.633	6.61939
Avia_i_f0_138	M	MR	10.2166	9.40225	10.3958	8.89732	10.3551	8.47383	10.575	8.29874	10.4284	8.13178	10.3714	7.93633	10.3795	7.77345
Avia_i_f0_139	M	MR	10.1936	8.88603	10.3951	8.44194	10.3499	7.96083	10.5555	7.75934	10.3869	7.57019	10.3335	7.38926	10.3376	7.20834
Avia_i_f0_140	M	MR	10.0789	9.47193	10.2647	8.96406	10.2482	8.58419	10.4505	8.39013	10.2936	8.18368	10.2317	8.01026	10.2564	7.83271
Avia_i_f0_142	M	MR	9.37658	9.20135	9.59662	8.71642	9.57625	8.28448	9.8126	8.12963	9.6496	7.93403	9.617	7.73027	9.62922	7.5958
Avia_i_f0_143	M	MR	9.88243	9.51149	10.0316	8.98733	9.95904	8.58816	10.1848	8.41075	10.0195	8.22931	9.94291	8.02771	9.95098	7.86643
Avia_i_f0_144	M	MR	9.37685	8.71491	9.58802	8.24383	9.57178	7.80524	9.79919	7.64686	9.653	7.45193	9.62051	7.26513	9.63675	7.11081
Avia_i_f0_145	M	MR	9.75258	8.97172	9.91357	8.44042	9.82503	8.02988	10.0383	7.83265	9.86528	7.6636	9.76867	7.46638	9.76465	7.34965
Avia_i_f0_146	M	MR	10.1594	9.52936	10.3584	9.00709	10.3045	8.60917	10.5324	8.42264	10.3749	8.22368	10.3169	8.01643	10.3418	7.87136
Avia_i_f0_148	M	MR	10.2185	8.79051	10.4042	8.27463	10.3546	7.85368	10.5858	7.70098	10.4289	7.51114	10.3712	7.30479	10.3712	7.19749
Avia_i_f0_150	M	MR	10.167	9.05372	10.3717	8.54618	10.3348	8.13279	10.564	7.96907	10.4126	7.78898	10.3594	7.56386	10.3676	7.44107
Avia_i_f0_151	M	MR	9.30275	8.43953	9.50752	7.96174	9.46737	7.57229	9.67615	7.42775	9.54767	7.25912	9.50351	7.06238	9.50351	6.94193
Avia_i_f0_152	M	MR	9.15287	8.78594	9.36079	8.29262	9.32818	7.89307	9.5361	7.72591	9.38118	7.56283	9.34448	7.34675	9.3771	7.19998
Avia_i_f0_16	M	MR	10.0795	7.4807	10.2779	7.00304	10.2576	6.60634	10.456	6.43632	10.3305	6.2663	10.2819	6.0639	10.3022	5.92222
Avia_i_f0_99	M	MR	10.4801	9.12812	10.6604	8.61189	10.6317	8.27184	10.8243	8.03831	10.6809	7.82937	10.6112	7.62861	10.6358	7.5139
Castelli_f0_350	M	HR	9.97935	7.74099	10.1659	7.27062	10.1213	6.87728	10.3281	6.73941	10.1983	6.54477	10.1253	6.34202	10.1537	6.20821
Castelli_f0_362	M	HR	9.62657	8.28436	9.81715	7.85048	9.78066	7.45714	9.96719	7.31116	9.8496	7.14086	9.80094	6.97865	9.80499	6.84079
Castelli_f0_369	M	HR	10.4919	7.6547	10.6928	7.175	10.6641	6.8265	10.865	6.6748	10.7338	6.5026	10.6846	6.2935	10.7051	6.1541
Castelli_f0_20	M	HR	8.27453	8.24284	8.47654	7.81901	8.45674	7.44272	8.67459	7.2922	8.54388	7.09811	8.50823	6.92779	8.53199	6.76935
Castelli_f0_21	M	HR	8.07766	8.04975	8.31289	7.59125	8.32486	7.22444	8.56009	7.10085	8.43251	6.90947	8.40858	6.71809	8.44447	6.57855
Castelli_f0_22	M	HR	8.72222	7.92818	8.87696	7.48026	8.82402	7.11786	9.01948	6.93869	8.87289	6.77581	8.82402	6.58035	8.83217	6.43783
Castelli_f0_342	M	HR	8.08542	7.69482	8.31197	7.22219	8.30806	6.85112	8.53461	6.71832	8.40571	6.54255	8.37446	6.34725	8.37446	6.23007
Castelli_f0_249	M	HR	8.55059	6.10137	8.70441	5.66358	8.68074	5.27707	8.90555	5.13509	8.76357	4.93	8.72413	4.74069	8.74779	4.5711
Castelli_f0_250	M	HR	9.49991	6.93707	9.67393	6.4862	9.68975	6.12629	9.92309	5.98787	9.79654	5.79012	9.76094	5.56864	9.79258	5.4223
Castelli_f0_256	M	HR	8.3503	8.77295	8.48065	8.3108	8.453	7.94345	8.66235	7.7894	8.532	7.6077	8.46485	7.4023	8.5004	7.2522
Castelli_f0_259	M	HR	8.15888	7.73323	8.31004	7.27576	8.27026	6.8899	8.49303	6.74271	8.34187	6.54779	8.28617	6.35684	8.31402	6.2375
Castelli_f0_264	M	HR	8.77547	9.21305	8.9147	8.74364	8.88287	8.35778	9.07382	8.1907	8.93061	8.01169	8.8789	7.8287	8.89481	7.6298
Castelli_f0_266	M	HR	8.71189	8.752	8.85228	8.25464	8.81217	7.86156	9.03277	7.71315	8.88035	7.52865	8.82019	7.31606	8.82821	7.16365
Castelli_f0_268	M	HR	8.78342	7.84064	8.92663	7.37919	8.89083	7.00128	9.08973	6.86603	8.9505	6.69497	8.92265	6.46823	8.93459	6.329
Castelli_f0_270	M	HR	8.70626	7.5167	8.79715	7.07408	8.72602	6.70259	8.8999	6.53661	8.74973	6.37062	8.69045	6.19674	8.67464	6.05446
Castelli_f0_271	M	HR	9.03374	8.82179	9.14171	8.33392	9.08573	7.96201	9.30167	7.80605	9.14171	7.6061	9.08973	7.41814	9.10572	7.2062
Castelli_f0_276	M	HR	9.06984	7.7973	9.16074	7.36258	9.10936	6.98714	9.2872	6.80534	9.14098	6.63936	9.07379	6.43386	9.07774	6.37853
Castelli_f0_278	M	HR	8.61921	7.45219	8.69489	6.98618	8.63116	6.61576	8.82633	6.43255	8.67099	6.27323	8.59531	6.09001	8.59531	5.90281
Castelli_f0_279	M	HR	7.87518	8.44721	8.01623	7.98488	7.98488	7.60484	8.19646	7.44028	8.05541	7.27181	8.00839	7.06024	8.04365	6.89568
Castelli_f0_281	M	HR	8.30145	6.75216	8.45717	6.29297	8.45318	5.91363	8.6688	5.72996	8.52905	5.54228	8.4971	5.32666	8.52506	5.14298
Castelli_f0_282	M	HR	9.04312	6.70171	9.2024	6.26369	9.2024	5.90929	9.41345	5.74603	9.27408	5.56285	9.23028	5.33986	9.26213	5.18855
Castelli_f0_283	M	HR	8.36053	7.45992	8.53985	7.03353	8.54384	6.65893	8.76301	6.51149	8.64745	6.31623	8.6076	6.11299	8.64745	5.96554
Castelli_f0_284	M	HR	9.81549	8.14262	9.9606	7.68712	9.94045	7.32433	10.142	7.15503	10.0009	6.98975	9.95254	6.77611	9.98479	6.59875
Castelli_f0_346	M	HR	9.48365	7.97589	9.62801	7.51875	9.624	7.14983	9.83653	6.98542	9.68816	6.80898	9.64405	6.58843	9.66009	6.48417
Castelli_f0_351	M	HR	9.2402	8.17141	9.38775	7.73273	9.3718	7.35786	9.56322	7.21828	9.44358	7.04281	9.39573	6.85138	9.42364	6.70782
Castelli_f0_359	M	HR	9.2509	7.92765	9.3852	7.4655	9.3615	7.08235	9.57085	6.9283	9.42075	6.74265	9.37335	6.53725	9.3931	6.37925
Castelli_f0_360	M	HR	9.50978	7.45522	9.65285	6.99821	9.62503	6.60081	9.82373	6.4498	9.69259	6.25905	9.65682	6.04843	9.67669	5.92523
Castelli_f0_367	M	HR	10.088	8.36	10.232	7.932	10.216	7.572	10.42	7.452	10.292	7.26	10.26	7.076	10.284	6.936
Castelli_f0_370	M	HR	9.97326	8.58005	10.1258	8.12234	10.0937	7.77304	10.3065	7.62047	10.1539	7.44381	10.1098	7.22299	10.1459	7.07041
Castelli_f0_371	M	HR	9.89875	8.42726	10.0698	8.01365	10.0618	7.61993	10.2726	7.48074	10.1413	7.28586	10.1016	7.10292	10.1175	6.96373
Castelli_f0_372	M	HR	8.7302	6.93441	8.85847	6.49518	8.8196	6.11425	9.02561	5.97432	8.88957	5.7994	8.84681	5.60505	8.86236	5.45346
Castelli_f0_373	M	HR	9.95803	7.38461	10.0939	6.94904	10.0939	6.56143	10.3137	6.3936	10.1818	6.21378	10.1418	6.00199	10.1578	5.85814
Castelli_f0_375	M	HR	8.55324	6.96212	8.67198	6.54653	8.65219	6.17844	8.84217	6.00824	8.69573	5.8618	8.64427	5.67181	8.65615	5.52933
Castelli_f0_378	M	HR	9.23213	7.79762	9.38439	7.36487	9.39241	6.97619	9.6168	6.82392	9.48457	6.62357	9.4445	6.39918	9.47655	6.25092
Castelli_f0_379	M	HR	9.03601	8.59809	9.16895	8.11325	9.1494	7.74571	9.36054	7.55803	9.21196	7.40554	9.17286	7.20222	9.20023	7.04191
Castelli_f0_380	M	HR	9.60843	8.16876	9.75956	7.73527	9.73172	7.4012	9.91068	7.24609	9.79933	7.09497	9.76353	6.90805	9.78342	6.7609
